# Supplementary material for: Feasibility of EBUS-TBNA for histopathological and molecular diagnostics of NSCLC—A retrospective single-center experience
Source: PLoS One. 2022 Feb 2;17(2):e0263342. doi: 10.1371/journal.pone.0263342 (PMC8809531; doi:10.1371/journal.pone.0263342)
Supplement: S1 Data — Feasibility of EBUS-TBNA for histopathological and molecular diagnostics of NSCLC—a retrospective single-center experience. (XLSX) [file pone.0263342.s002.xlsx]

## Sheet: Description of dataset
This is a data set for a study of the feasibility of EBUS-TBNA for histopatological and molecular diagnostics of NSCLC - a retrospective single center experience
The data is provided by Marija Kotevska, Marija.Kotevska@med.lu.se

## Sheet: Description of variables
Variable name	Variable description
Data from excel sheet 140 bronchoscopies MPS plus Cohort 132
ID	Patient ID number
Age	Age
Gender	F -female M -male
Smoking	Ever-smoker	1
	Never-smoker	2
	Not known	3
Comorbidity	COPD (chronic obstructive pulmonary disease)	1
	CVD (cardiovascular disease)	2
	DM (diabetes mellitus)	3
	Colorectal cancer	4
	Breast cancer	5
	No complications	NA
Operator	Experience of the operator:
	Experienced	1
	Bronchoscopist in training	2
EBUS OO	EBUS procedure - Operator and Outcome regarding MPS
	Experienced operator and succesful MPS	1
	Experienced operator and unsuccesful MPS	2
	Experienced operator and partially succesful MPS	3
	Operator in training and successful MPS	4
	Operator in training and unsuccessful MPS	5
	Operator in training and partilly successful MPS	6
	Staging and other methods - not applicable	S
Tumor location	right upper lobe	RUL
	right midle lobe	RML
	right lower lobe	RLL
	left upper lobe	LUL
	left lower lobe	LLL
	Right hilus	Right hilus
	Left hilus	Left hilus
	Mediastinum	Mediastinum
Tsm	tumor size in mm
Tct	T component in TNM
PET and CT pln	PET CT and CT positive lymph nodes
Npetct	lymph node status from PET CT
Mpetct	distant metastasis
cTNM	clinical TNM
Stage	lung cancer clinical stage
LN sampled desc	lymph node stations sampled with linear EBUS TBNA
No of LN sampled	No of lymph nodes sampled by linear EBUS-TBNA
Lymph nodes	Not sampled	0
	Sampled	1
12R	lymph station 12R
11R	lymph station 11R
10R	lymph station 10R
4R	lymph station 4R
3P	lymph station 3p
7	lymph station 7
2L	lymph station 2L
4L	lymph station 4L
10L	lymph station 10L
11L	lymph station 11L
12L	lymph station 12L
EBUS repr	Representativity of the EBUS sample for lymphoid tissue:
	all sampled lymph nodes	1
	4R not representative	2
	4L not representative	3
	11R not representative	4
	tumor tissue	5
Final dg	Final diagnosis:
	Lung adenocarcinoma	1
	Squamous cell carcinoma	2
	NSCLC NOS	3
	Adenosquamous carcinoma	4
	Sarcomatoid carcinoma	5
	LCNEC	6
	Lymphoepithelioma-like carcinoma	7
Compl EBUS	Complications from EBUS-TBNA:
	No complications	0
	Mediastinitis	1
	Minor hemoptysis	2
	Fever several days after EBUS but no mediastinitis	3
	Sepsis	4
	Unclear cause of death 3 days efter EBUS, konfusion, obduction not done	5
Successful MPS	If EBUS-TBNA cytology sample could be used for complete MPS analysis (multiplex parallell sequencing). Which tissue/cytology sample was used for molecular analysis:
	No, EBUS was insufficient for MPS	0	TTB - trans thoracic biopsy
	EBUS MPS	1	OP - lung surgery
	Partial molecular analysis on EBUS aspirate	2	No, MPS - molecular analysis not performed
	Staging EBUS, S-EBUS	3	LN - Lymph node
	FB, flexible bronchoscopy (brush, washings and forceps biopsies) used for analysis of MPS	4
	Others	5
TKI treatm	Patients that received a targeted therapy (TKI inhibitors) after that a bronchoscopy with EBUS-TBNA and/or other investigational methods reveiled existence of treatment predicitive biomarker (EGFR, ALK) in the tumor samples
	Not enough material for analysis of predictive biomarkers	0
	EGFR positive - detection of EGFR that led to targeted treatment with TKI in first line	1
	EGFR positive - detection of EGFR that did not led to targeted treatment with TKI in first line	2
	ALK pos 1 - detection of ALK that led to targeted treatment with TKI in first line	3
	ALK pos 2 - detection of ALK that did not led to targeted treatment with TKI (surgery)	4
	EGFR and/or ALK negative	5
	PD-L1 positive leading to immunotherapy in first line	6
	PD-L1 positive, another treatment than immunotherapy in first line (radiation, chemotherapy, surgery)	7
	No prediktive biomarkers (staging EBUS preoperatively)	8
	Rebronchoscopy with EBUS, repeating patients	9
EBUS-EGFR pos	Count of positive outcome of EGFR analysis performed on EBUS-TBNA cytology material
	Positive outcome of EGFR analysis performed on EBUS-TBNA cytology material	1
	All the others	NA
EGFR-EBUS	EBUS aspirate for analysis of EGFR (both MPS and PCR):
	EBUS not enough for EGFR	1
	EBUS EGFR neg	2	Number of adequate EGFR analyses from EBUS-TBNA specimen = 2+3
	EBUS EGFR pos	3	Number of insufficient from EBUS-TBNA specimen = 1
	not done	4
	Others - specimens obtained by other aquiasition methods than EBUS-TBNA that are used for analysis of EGFR (FB or others - tranthoracic biopsies, pleural effusion, surgery, mediastinoscopy,extrathoracic lymph node punction, liver biopsy etc)	0	No of adequate EGFR analyses from other methods = 0
EGFR-FB and others	EGFR analysis on specimens obtained by other aquiasition methods than EBUS-TBNA that are used for analysis of EGFR (samples from flexible bronchoscopy (FB) or others - tranthoracic biopsies (TTB), pleural effusion, surgery(OP), mediastinoscopy, extrathoracic lymph node punction, liver biopsy etc)
	EBUS (adequate + insufficient)	0
	FB, brush specimen for analysis of EGFR, EGFR neg	1	Number of adequate analysis from other methods = 1+2+3+4+5+6+7+8+9+10+11
	FB, forceps biopsy specimen for analysis of EGFR, EGFR negative	2
	FB, forceps biopsy specimen for analysis of EGFR, EGFR positive	3	Forceps biopsy bronchoscopy = 2+3
	FB, bronchial washing specimen for analysis of EGFR, EGFR negative	4
	Staging EBUS, previous or later transthoracic lungbiopsy (TTB) specimen for analysis, EGFR negative	5
	Other methods, specimen from previous surgery for analysis, EGFR negative	6	Previous or later operation = 6+7+10
	Staging EBUS, later surgery specimen for analysis, EGFR negative	7
	Liver biopsy, EGFR negative	8	Transthorarcic lungbiopsies + liver + LN biopsy= 5+8+11
	Pleural effusion, cellblock specimen for analysis, EGFR positive	9
	Previous surgery specimen for analysis, EGFR positive	10
	Limph node biopsy specimen for analysis, EGFR negative	11
	EBUS specimen where EGFR analysis not asked for	12
EGFR analysis	Not enough för analysis	0
	EGFR analyzed on MPS panel	1
	EGFR analyzed by PCR method	2
EGFR outcome cohort	EGFR outcome in the cohort 132 patients
	Not enough för analysis	0
	EGFR negative	1
	EGFR positive exon 18	2
	EGFR positive exon 19	3
	EGFR positive exon 20	4
	EGFR positive exon 21	5
	EGFR analysis not done	6
	Rebronchoscopy with EBUS, repeating patients	7
ALK-EBUS	Analyses of ALK on EBUS-TBNA cytology material and outcome:	EBUS ALK = 2+3+10		Legend:
	EBUS not enough for ALK	1		FB - Flexible bronchoscopy
	ALK from EBUS analyzed by Fish negative	2		PAD - pathology analysis on forceps biopsy performed via flexible bronchoscopy
	ALK from EBUS analyzed by IHC negative	3		LN - Lymph node
	Staging EBUS, ALK not done	4		MNB liver - liver biopsy
	NOT DONE AS SQCC (there is enough material)	5		PAD OP - pathology analysis on tissue material obtained by surgery (wedge, lobectomy, pulmectomy etc)
	NOT DONE AS SQCC (EGFR done)	6		Brush - Bronchial brush performed during FB
	NOT DONE AS EGFR pos	7		SQCC - squamous cell cancer
	not asked for	8
	ALK analysis performed on other tissue sample (not on EBUS-TBNA cytology samples): samples from flexible bronchoscopy performed at the same time as EBUS-TBNA, TTB (tranthoracic biopsies), pleural effusion, surgery, mediastinoscopy, extrathoracic lymph node biopsy, liver biopsy etc)	9
	EBUS ALK MPS/Fish neg	10
ALK-FB and others	Analyses of ALK - other type of specimen than EBUS-TBNA and outcome. Analyses on samples obtained by flexible bronchoscopy (performed at the same time as EBUS-TBNA - forceps biopsy, brush and bronchial washings - BAL) and other methods (tranthoracic biopsies, pleural effusion, surgery, mediastinoscopy,extrathoracic lymph node punction, liver biopsy etc)
	FB Brush ALK FISH neg	1			Legend:
	FB Brush ALK MPS/FISH neg	2	OBS: 2 analyses performed (MPS and Fish)		FB - Flexible bronchoscopy
	FB forceps biopsy ALK fish neg	3			FB brush-bronchial brush performed during FB
	FB forceps biopsy ALK Fish or IHC+MPS	4	OBS: 2 analyses performed (MPS and IHC)		LN - Lymph node
	FB forceps biopsy ALK IHC neg	5			TTB - trans thoracic lung biopsy
	FB forceps biopsy ALK IHC pos	6			OP PAD - pathology analysis on tissue material obtained by surgery (wedge, lobectomy, pulmectomy etc)
	FB forceps biopsy ALK MPS neg	7
	FB bronchial washings ALK Fish neg	8	FB Brush = 1+2
	Cellblock pleural fluid ALK fish neg	9	FB biopsy = 3+4+5+6+7
	LN biopsy PAD ALK Ihc pos	10	FB washing = 8
	Liver biopsy ALK fish neg	11	Others = 10+11+14+15+16+17+18
	OP PAD ALK FISH neg	12	Op = 12+13
	OP PAD ALK IHC neg	13	Pleura cellblock = 9
	Mediastinoscopy LN biopsy ALK ihc neg	14
	TTB ALK IHC neg	15
	TTB ALK IHC pos	16
	TTB ALK MPS neg	17
	TTB ALK Fish neg	18
	ALK from EBUS analyzed in ALK-EBUS column	0
ALK analysis	Fish
	MPS
	IHC
	Fish and IHC
	MPS and Fish
	MPS and IHC
	EBUS cytology insufficient for ALK analysis	1
	Samples not analyzed for ALK due to other reasons (staging EBUS, SQCC etc, see ALK-EBUS 4,5,6,7,8)	0
ALK outcome cohort	ALK neg	0
	ALK pos	1
ROS 1-EBUS	ROS 1 analyses performed on EBUS-TBNA cytology specimen
	EBUS FISH neg	1
	EBUS FISH pos	2	EBUS - ROS 1analyses = 1+2+3+4
	EBUS IHC neg	3	EBUS-ROS 1 insufficient = 5
	EBUS MPS neg	4
	EBUS not enough	5
	not asked for	6
	NOT DONE AS EGFR pos	7
	NOT DONE AS SQCC	8
	Staging, not done	9
	Not done (no reason specified)	10
	ROS 1 analyses performed on other tissue samples, not on EBUS-TBNA cytology samples: samples from flexible bronchoscopy, TTB (tranthoracic biopsies, pleural effusion, surgery, mediastinoscopy,extrathoracic lymph node punction, liver biopsy etc)	0
ROS 1-FB and others	Analyses of ROS 1 on samples obtained by flexible bronchoscopy (performed at the same time as EBUS-TBNA - forceps biopsy, brush and bronchial washings - BAL) and other methods (tranthoracic biopsies, pleural effusion, surgery, mediastinoscopy,extrathoracic lymph node punction, liver biopsy etc)		Legend:
	FB forceps biopsy ROS 1 IHC neg	1	FB - Flexible bronchoscopy
	FB forceps biopsy ROS 1 MPS neg	2	FB brush-bronchial brush performed during FB
	FB Brush ROS 1 Fish neg	3	LN - Lymph node
	FB Brush ROS 1 MPS neg	4	TTB - trans thoracic lung biopsy
	FB Brush ROS 1 FISH/MPS neg	5	PAD OP - pathology analysis on tissue material obtained by surgery (wedge, lobectomy, pulmectomy etc)
	TTB ROS 1 FISH neg	6
	TTB ROS 1 IHC neg	7
	OP PAD ROS 1 IHC neg	8
	LN biopsy ROS 1 IHC neg	9
	Liver biopsy ROS 1 FISH neg	10
	ROS 1 analyses from EBUS, analyzed in ROS 1-EBUS column	0
ROS 1 outcome cohort	ROS 1 neg	0
	Ros 1 pos	1
ROS 1 analysis	Fish
	MPS
	IHC
	MPS and Fish
	EBUS cytology insufficient for ROS 1 analysis	1
	Samples not analyzed for ROS 1 due to other reasons (staging EBUS, SQCC etc, see ALK-EBUS 4,5,6,7,8)	0
PD-L1-EBUS	PD-L 1 analyses performed on EBUS-TBNA cytology specimen
	EBUS specimen not enough for PD-L1 analysis	1
	EBUS specimen analyzed and positive 1-49%	2
	EBUS specimen analyzed and positive 50-75%	3
	EBUS specimen analyzed and positive >75%	4
	EBUS specimen analyzed and negative for PD-L1	5
	PD-L 1 analysis not performed (stging EBUS, not done)	6
	PD-L1 analyses performed on other tissue samples, not on EBUS-TBNA cytology samples: samples from flexible bronchoscopy, TTB (tranthoracic biopsies, pleural effusion, surgery, mediastinoscopy,extrathoracic lymph node punction, liver biopsy etc)	0
EBUS-PD-L 1 neg	no	0
	yes	1
EBUS-PD-L 1 pos	no	0
	yes	1
PD-L 1-FB and others	Analyses of PD-L 1 on samples obtained by flexible bronchoscopy (performed at the same time as EBUS-TBNA - forceps biopsy, brush and bronchial washings - BAL) and other methods (tranthoracic biopsies, pleural effusion, surgery, mediastinoscopy,extrathoracic lymph node punction, liver biopsy etc)		Legend:
	FB forceps biopsy PD-L1 analysis negative	1	FB - Flexible bronchoscopy
	FB forceps biopsy PD-L1 analysis positive	2	FB brush-bronchial brush performed during FB
	FB brush PD-L1 analysis negative	3	LN - Lymph node
	FB brush ispecimen insufficient for PD-L1 analysis	4	TTB - trans thoracic lung biopsy
	TTB PD-L1 analysis negative	5	PAD OP - pathology analysis on tissue material obtained by surgery (wedge, lobectomy, pulmectomy etc)
	TTB PD-L1 analysis positive	6
	OP PAD PD-L1 analysis negative	7
	OP PAD PD-L1 analysis positive	8	FB biopsy = 1+2
	Liver biopsy PD-L1 analysis negative	9	FB brush = 3+4
	TTB and forceps biopsy specimen insufficient for PD-L1 analysis	10	Surgery = 7+8
	LN samples from mediastinoscopy, PD-L1 analysis	11	Others (TTB, Liver, LN and bone met biopsy) = 5+6+9+11+12+13
	LN biopsy specimen for PD-L1 analysis	12	Insufficient PD-L1 in FB and others = 4+10
	Bone metastasis biopsy specimen for PD-L1 analysis	13
FB and others-PD-L 1 neg	no	0
	yes	1
FB and others-PD-L 1 pos	no	0
	yes	1
PD-L 1 pos 1-49%	no	0
	yes	1
PD-L 1 pos 50-75%	no	0
	yes	1
PD-L 1 pos >75%	no	0
	yes	1
IHC analysis	Adequate IHC analysis on EBUS specimen	1
	EBUS specimen insufficient for IHC analysis	2
	Adequate IHC analysis on samples obtained by flexible bronchoscopy (performed at the same time as EBUS-TBNA - forceps biopsy, brush and bronchial washings - BAL) and other methods (tranthoracic biopsies, pleural effusion, surgery, mediastinoscopy,extrathoracic lymph node punction, liver biopsy etc)	3
	Staging EBUS-TBA, IHC not performed	4
Data from excel sheet EBUS-TBNA year 2017 and EBUS-TBNA year 2018 = 806 EBUS procedures
Operator	Experience of the operator:
	Experienced	1
	Bronchoscopist in training	2
Radial EBUS	Radial EBUS
	no	0
	yes, rEBUS	1
Diagnostic EBUS	Diagnostic EBUS-TBNA
	no	0
	yes, rEBUS	1
Staging EBUS	Staging EBUS-TBNA
	no	0
	yes, rEBUS	1
NSCLC	NSCLC subtype:
	NSCLC NOS	1
	NSCLC SqCC - squamous cell	2
	NSCLC ADS - adenocarcinoma	3
	NSCLC ADS - adenosquamous (in EBUS-TBNA year 2017)	4
SCLC	Small cell lung cancer
	no	0
	yes	1
Sarcoidosis	Sarcoidosis
	no	0
	yes	1
Lymphoma	Diagnosed lymphoma
	no	0
	yes	1
Benign	Benign outcome of EBUS = rEBUS and EBUS-TBNS
	no	0
	yes	1
Insufficient	Not enough tissue material for analysis
	no	0
	yes	1
Carcinoid	Diagnosed carcionoid
	no	0
	yes	1

## Sheet: 140 bronchoscopies - MPS
x	ID	Repeting obs	ReEBUS	Operator	EBUS OO	Tumor location	Tsm	Tct	PET and CT pln	Npetct	Mpetct	cTNM	Stage	LN sampled desc	nr LN sampled	12R	11R	10 R	4R	2R	3P	7	2L	4L	10L	11L	12L	EBUS repr	Final dg	Compl EBUS	Successful MPS	MPS status and treatment	TKI treatm	EBUS-EGFR pos	EGFR-EBUS	EGFR-FB and others	EGFR analysis	EGFR outcome cohort	ALK-EBUS	ALK-FB and others	ALK analysis	ALK outcome cohort	ROS 1-EBUS	ROS 1-FB and others	ROS 1 pos	ROS 1 analysis	PD-L1 EBUS	EBUS-PD-L1 neg	EBUS-PD-L1 pos
x	1			1	S	RUL	80x80	T4	11R, 4R, 7	N2	no	T4N2M0	IIIB	4L,7,4R,11R	4	0	1	0	1	0	0	1	0	1	0	0	0	1	2	0	4	FB - SqCLC - neg - CRT	5	NA	0	1	1	1	9	1	Fish	0	0	4	0	MPS	7	0	0
x	2			1	1	RUL	40x50	T2b	11R, 4R, 7	N2	no	T2bN2M0	IIIA	7, 4R, tumor paratrach RUL	2	0	0	0	1	0	0	1	0	0	0	0	0	1	5	0	1	C - Sarcomatiod - CRT	5	NA	2	0	1	1	2	0	MPS	0	4	0	0	MPS	1	0	0
x	3			2	S	RUL	40x55	T3	no PET CT, CT 11R, N1	N1	CNS	T3N1M1b	IVA	4R	1	0	0	0	1	0	0	0	0	0	0	0	0	4	1	0	4	FB - ADC - neg - CT	5	NA	0	2	1	1	9	5	IHC	0	0	1	0	IHC	7	0	0
x	4			1	1	RUL	25x35	T1c	4R	N2	kontr lung	T1cN2M1a	IVA	11L, 4L, 7,4R	4	0	0	0	1	0	0	1	0	1	0	1	0	1	3	0	1	C - NSCLC - KRAS pos Karlskrona - ring	5	NA	2	0	1	1	8	0	0	0	5	0	0	0	1	0	0
x	5			1	1	LUL	40x35	T3	11L, 7	N2	No	T3N3M0 IIIB	IIIB	4R, 7, 4L	3	0	0	0	1	0	0	1	0	1	0	0	0	1	1	0	1	C - ADC - ALK pos - Alk inhibitor	3	NA	2	0	1	1	9	6	IHC	1	6	0	0	0	7	0	0
x	6			1	1	LUL	40x70	T3	11L, 4L	N2	no	T3N2M0	IIIB	4R, 7, 4L	3	0	0	0	1	0	0	1	0	1	0	0	0	1	1	0	1	C - ADC - neg - CRT	5	NA	2	0	1	1	2	0	Fish	0	1	3	0	Fish	3	0	1
x	7			1	1	Right hilus	30x30	T1c	11R, 7	N2	no	T1cN2M0	IIIA	4L,7,4R, 11R	4	0	1	0	1	0	0	1	0	1	0	0	0	1	1	2	1	C- ADC - neg - CT	5	NA	2	0	1	1	8	0	0	0	5	0	0	0	1	0	0
x	8			1	2	RUL	25x25	T1c	10R, N1	N1	kontral lung susp	T1cN1M0	IIIB	4L,7,4R,10R	4	0	0	1	1	0	0	1	0	1	0	0	0	3	3	0	0	Not enough	0	NA	1	0	0	0	1	0	1	0	5	0	0	0	1	0	0
x	9			1	3	LLL	30x55	T3	4L, 11L	N2	pleural cacinomathosis	T3N2M1a	IVA	11R, 4R, 4L, 11L	4	0	1	0	1	0	0	0	0	1	0	1	0	2	1	0	2	P - ADC - neg	5	NA	1	0	0	0	2	0	Fish	0	5	0	0	0	5	1	0
x	10			1	S	RUL	90x90	T4	4R, 2R,1R	N3	no	T4N3M0	IIIC	4L, 7,4R, 2R	4	0	0	0	1	1	0	1	0	1	0	0	0	1	2	0	3 (prevTTB)	Staging	5	NA	0	5	1	1	9	17	MPS	0	0	8	0	MPS	7	0	0
x	11			1	1	LLL	10x10	T1b	4L, 7	N2	no	T1bN2M0	IIIA	4L, 7, 11R	3	0	1	0	0	0	0	1	0	1	0	0	0	1	2	0	1	C - SqCLC - neg - CRT	5	NA	2	0	1	1	2	0	MPS	0	4	0	0	MPS	4	0	1
x	12			1	1	LUL	multiple nod in both lungs	T4	no PET CT, CT 4R,	N2	pleural cacinomathosis	T4N2M1a	IIIB	12R, 7,4L	3	1	0	0	0	0	0	1	0	1	0	0	0	1	1	0	1	C - ADC - EGFR pos- Tagrisso	1	1	3	0	1	3	7	0	0	0	7	0	0	0	5	1	0
x	13			1	1	LLL	20x20	T1b	11L,7, 4R	N3	bone, muscle	T1bN3M1c	IVB	4R,7,4L,11L	4	0	0	0	1	0	0	1	0	1	0	1	0	1	1	0	1	C - ADC - EGFR pos - Afatinib	1	1	3	0	1	3	2	0	MPS	0	4	0	0	MPS	7	0	0
x	14	OBS! same pat	EBUS	1	2	RUL	10x15	T1b	11R, 4L	N3	left suprarenal	T1bN3M1a	IVA	4L, 7, 4R, 11R	4	0	1	0	1	0	0	1	0	1	0	0	0	1	1	0	0	Not enough	9	NA	1	0	0	7	1	0	1	0	5	0	0	0	1	0	0
x	15		reEBUS	1	2	RUL	10x15	T4	12R, 11R, 4L	N2	left suprarenal	T4N2M1b	IVA	12R	1	1	0	0	0	0	0	0	0	0	0	0	0	1	1	0	0	Not enough	9	NA	1	0	0	7	1	0	1	0	5	0	0	0	1	0	0
x	16		reEBUS	1	S	RUL	10x15	T1b	12R, 11R, 4L	N3	left suprarenal	T1bN3M1b	IVA	12R	1	1	0	0	0	0	0	0	0	0	0	0	0	1	1	1	5 (prev OP)	O - ADC - neg - CRT	5	NA	0	6	1	1	9	13	IHC	0	0	8	0	IHC	7	0	0
x	17			1	S	LLL	55x65	T2b	11L, 4L, 7, 4R, 10R	N2	left suprarenal	T2bN2M1b	IVA	4R, 7, 4L	3	1	0	0	0	0	0	1	0	1	0	0	0	1	2	0	3 (prevTTB)	Staging	5	NA	0	5	1	1	4	0	0	0	9	0	0	0	7	0	0
x	18			1	S	LUL	50x25	T2b	11L,4L,11R	N3	no	T2bN3M0	IIIB	11R,4R,7,4L,11L	5	0	1	0	1	0	0	1	0	1	0	1	0	1	2	0	4	P - SqCLC - neg - CRT	5	NA	0	1	1	1	9	7	MPS	0	0	4	0	MPS	7	0	0
x	19	OBS! same pat	EBUS	2	5	LUL	20x30	T4	11L, 4L,	N2	recurrens paresis	T4N2Mx	IIIB	4L, 11L	2	0	0	0	0	0	0	0	0	1	0	1	0	1	1	0	0	Not enough	9	NA	1	0	0	7	1	0	1	0	5	0	0	0	1	0	0
x	20		reEBUS	1	2	LUL	20x30	T4	11L, 4L,	N2	recurrens paresis	T4N2Mx	IIIB	4L, 11L	2	0	0	0	0	0	0	0	0	1	0	1	0	1	1	0	0	Not enough	9	NA	1	0	0	7	1	0	1	0	5	0	0	0	1	0	0
x	21		reEBUS	1	2	LUL	20x30	T4	11L, 4L,	N2	recurrens paresis	T4N2Mx	IIIB	4L, 11L	2	0	0	0	0	0	0	0	0	1	0	1	0	1	1	0	0	Not enough	0	NA	1	0	0	0	1	0	1	0	5	0	0	0	1	0	0
x	22	OBS! same pat	EBUS	1	3	RUL	15x20	T1b	10R	N1	liver, bone	T1bN1M1c	IVB	10R	1	0	0	1	0	0	0	0	0	0	0	0	0	1	1	0	2	P - ADC - neg - CT	9	NA	1	0	0	7	2	0	Fish	0	5	0	0	0	5	1	0
x	23		EBUS	1	1	RUL	15x20	T1b	10R	N1	liver, bone	T1bN1M1c	IVB	10R	1	0	0	1	0	0	0	0	0	0	0	0	0	1	1	0	1	C - ADC - neg - CT	5	NA	2	0	1	1	2	0	Fish	0	3	0	0	IHC	6	0	0
x	24			1	2	RUL	70x80	T4	11R, 7, 4R	N2	liver	T4N2M1b	IVA	paratracheal tumor mass	0	0	0	0	0	0	0	0	0	0	0	0	0	5	2	0	0	Not enough	0	NA	1	0	0	0	1	0	1	0	6	0	0	0	1	0	0
x	25			1	2	RUL	20x20	T1a	11R, 4R	N1	no	T1aN1M0	IIB	4L, 7,4R, 11R	4	0	1	0	1	0	0	1	0	1	0	0	0	1	2	0	0	Not enough	0	NA	1	0	0	0	1	0	1	0	5	0	0	0	1	0	0
x	26			1	S	Left hilus	45x50	T2b	4R, 7, 4L, 11L	N2	bone	T2bN2M1c	IVB	7, 4L, 11L	3	0	0	0	0	0	0	1	0	1	0	1	0	1	1	0	4	P - ADC - EGFR pos - Tarceva	1	NA	0	3	1	5	9	5	IHC	0	0	1	0	IHC	7	0	0
x	27			1	S	LUL	10x20	T4	no PET CT, CT 11R,4R, 4L, 11L	N3	ipsi lung LLL 10x15	T4N3Mx	IIIC	4R, 7, 4L, 11L	4	0	0	0	1	0	0	1	0	1	0	1	0	1	2	0	4	SqCLC - neg - no therapy	5	NA	0	2	1	1	6	0	0	0	6	0	0	0	7	0	0
x	28			1	S	RUL	30x10	T1c	11R, 4R	N2	no	T1cN2M0	IIIA	4L, 7, 4R, 11R	4	0	1	0	1	0	0	1	0	1	0	0	0	1	1	0	3 (OP later)	Staging	5	NA	0	7	1	1	9	13	IHC	0	0	8	0	IHC	6	0	0
x	29			1	1	RUL	30x30	T1c	10R, 2R	N2	no	T1cN2M0	IIIA	10R, 7, 2R	3	0	0	1	0	1	0	1	0	0	0	0	0	1	3	0	1	C - NSCLC - PD-L1 pos - Pembrolizumab	6	NA	2	0	1	1	10	0	MPS and Fish	0	4	0	0	MPS	3	0	1
x	30	OBS! same pat	EBUS	1	3	LUL	20x20	T1b	11L, 4R, 2R, 7	N3	bone	T1bN3M1b	IIIB	4R	1	0	0	0	1	0	0	0	0	0	0	0	0	1	3	0	2	P - NSCLC - CT	9	NA	1	0	0	7	2	0	Fish	0	5	0	0	0	5	1	0
x	31		reEBUS	1	1	LUL	20x20	T1b	11L, 4R, 2R, 7	N3	bone	T1bN3M1b	IVA	7, 11L	2	0	0	0	0	0	0	1	0	0	0	1	0	1	3	4	1	C - NSCLC - KRAS pos - CT	5	NA	2	0	1	1	2	0	Fish	0	1	0	0	Fish	1	0	0
x	32			1	3	LLL	27x27	T1b	4R, N3	N1	No	T1bN1M0	IIB	4R, 7, 4L 10L	4	0	0	0	1	0	0	1	0	1	1	0	0	1	1	0	2	P - ADC - EGFR pos - Surgery, CT, Tagrisso	1	1	3	0	1	5	1	0	1	0	5	0	0	0	7	0	0
x	33			1	3	LLL	10x15	T1b	11L	N1	no	T1bN1M0	IIB	4R, 7, 4L, 11L	4	0	0	0	1	0	0	1	0	1	0	1	0	1	7	0	2	P - Lymfoepithelioma like ca - CT	5	NA	2	0	1	1	1	0	1	0	5	0	0	0	1	0	0
x	34			1	S	LUL	15x30	T1c	3A,5,6,7,11R	N3	liver	T1cN3M1c	IVB	11R, 4R, 7, 4L, 11L	5	0	1	0	1	0	0	1	0	1	0	1	0	1	1	0		O - ADC - neg - CT	5	NA	0	8	1	1	9	11	Fish	0	0	10	0	Fish	7	0	0
x	35			1	S	LUL	35x45	T3	11L, 4L, 5, 6, 4R	N3	no	T3N3M0	IIIC	4L, 7, 4R, 11R	4	0	1	0	1	0	0	1	0	1	0	0	0	1	1	0	3 (prevTTB)	Staging	5	NA	0	5	1	1	9	15	IHC	0	0	7	0	IHC	7	0	0
x	36			1	S	LLL	20x20;15x15	T3	11L, 12L	N1	no	T3N1M0	IIIA	7, 11L	2	0	0	0	0	0	0	1	0	0	0	1	0	1	2	0	3, No MPS	Staging	8	NA	4	12	0	6	4	0	0	0	9	0	0	0	6	0	0
x	37			1	S	RUL	20x45	T2a	11R, 4R	N2	pleural cacinomathosis	T2aN2M1a	IVA	4L, 4R	2	0	0	0	1	0	0	0	0	1	0	0	0	1	1	0	5 (pl effusion)	O - ADC - EGFR pos - Afatinib	1	NA	0	9	1	5	9	9	Fish	0	10	0	0	0	6	0	0
x	38			1	S	RLL	15x30	T1c	11R, 10R	N1	no	T1cN1M0	IIB	11L,4L,7,4R,11R	5	0	1	0	1	0	0	1	0	1	0	1	0	1	3	0	3, No MPS	Staging	8	NA	4	12	0	6	4	0	0	0	9	0	0	0	1	0	0
x	39			1	S	LLL	20x30	T1c	11L	N2	no	T1cN2M0	IIIA	7,11L	2	0	0	0	0	0	0	1	0	0	0	1	0	1	2	0	4	FB - SqCLC - neg - CRT	5	NA	0	1	1	1	9	2	MPS and Fish	0	0	5	0	Fish and MPS	7	0	0
x	40			1	3	Left hilus	35x35	T2a	10L, 4L, 7, 4R, 5,6,3a, 2R/L, 1L	N3	no	T2aN3M0	IIIB	4R	1	0	0	0	1	0	0	0	0	0	0	0	0	1	1	0	2	P - ADC - neg - CT	5	NA	2	0	2	1	1	0	1	0	0	9	0	IHC	1	0	0
x	41			1	3	RUL	65x70	T3	11R, N1	N1	left suprarenal, CNS	T3N1M1c	IVB	7,11R, 12R	3	1	1	0	0	0	0	1	0	0	0	0	0	1	3	0	2	P - NSCLC - BRAF pos - CT	5	NA	2	0	1	1	1	0	1	0	5	0	0	0	1	0	0
x	42			1	1	LLL	50x60	T3	4R, 7	N2	CNS	T3N2M1b	IVA	7, 11L	2	0	0	0	0	0	0	1	0	0	0	1	0	1	1	0	1	C - ADC - EGFR pos - Erlotinib	1	1	3	0	1	5	7	0	0	0	7	0	0	0	6	0	0
x	43			1	3	Mediastinum	11x10	T4	no PET CT	Nx	bone	T4NXM1b	IVA	from tumor	0	0	0	0	0	0	0	0	0	0	0	0	0	5	2	0	2	P - SqCLC - neg - RT	5	NA	2	0	1	1	1	0	1	0	5	0	0	0	1	0	0
x	44			1	S	RUL	25x25	T1c	11R	N1	No	T1cN1M0	IIB	4L, 7, 4R, 10R, 11R	5	0	1	1	1	0	0	1	0	1	0	0	0	1	1	0	3 (prevTTB)	Staging, ALK pos	4	NA	0	5	1	1	9	16	IHC	1	9	0	0	0	6	0	0
x	45			1	1	LLL	15x15	T4	11L	N2	lung	T4N2M1a	IVA	11R, 4R, 7	3	0	1	0	1	0	0	1	0	0	0	0	0	1	1	0	1	C- ADC - neg - CRT	5	NA	2	0	1	1	2	0	Fish	0	10	0	0	0	5	1	0
x	46			1	S	RLL	30x30	T4	11R, 4R	N2	ipsi lung	T4N2	IIIB	4L, 7, 4R, 11R	4	0	1	0	1	0	0	1	0	1	0	0	0	1	2	0	4	FB - SqCLC - PD-L1 pos - CRT	7	NA	0	2	1	1	9	7	MPS	0	0	2	0	MPS	7	0	0
x	47			2	S	LLL	25X20	T2b	4R, 7, 11L	N3	No	T2bN3M0 IIIB	IIIB	4R, 7	2	0	0	0	1	0	0	1	0	0	0	0	0	1	1	0	4	FB - ADC - neg - CT	5	NA	0	2	1	1	9	5	IHC	0	10	0	0	0	7	0	0
x	48			1	S	Right hilus	no	T0	11R	Nx	no	Tm relaps	IV	7	1	0	0	0	0	0	0	1	0	0	0	0	0	1	3	0	5 (prev OP)	O - NSCLC - neg - Surgery	5	NA	0	6	1	1	9	13	IHC	0	0	8	0	IHC	7	0	0
x	49			1	3	RUL	30x55; 45x65	T4	no PET, CT 11R, 7, 4R N2	N2	bone	T4N2M1c	IVB	7	1	0	0	0	0	0	0	1	0	0	0	0	0	1	1	0	2	P - ADC - neg - CT	5	NA	2	0	1	1	1	0	1	0	5	0	0	0	1	0	0
x	50			1	1	LUL	30x40	T2a	11R, 7, N2	N2	no	T2aN2M0	IIIA	12L, 11L	2	0	0	0	0	0	0	0	0	0	0	1	1	1	1	0	1	P - ADC - EGFR pos - Tagrisso	1	1	3	0	1	5	7	0	0	0	7	0	0	0	1	0	0
x	51			1	S	RUL	30x40	T4	11R,7,4R,2R,3a,1R	N3	Multipl lung,bone,liver	T4N3M1c	IVB	4R	1	0	0	0	1	0	0	0	0	0	0	0	0	1	1	0	4	FB - ADC - neg - CT	5	NA	0	2	1	1	9	4	MPS and Fish	0	0	2	0	MPS	7	0	0
x	52			2	S	RUL	15x20	T1b	11R, 4R	N2	no	T1bN2M0	IIIA	4L, 7, 4R, 11R	4	0	1	0	1	0	0	1	0	1	0	0	0	1	1	0	3 (later TTB)	Staging	5	NA	0	5	1	1	9	15	IHC	0	0	7	0	IHC	7	0	0
x	53			1	1	Left hilus	35x40	T2a	11L, 4L	N2	no	T2aN2M0	IIIA	4R, 7, 4L, 11L	4	0	0	0	1	0	0	1	0	1	0	1	0	1	1	0	1	C - ADC - neg - CT	5	NA	2	0	1	1	9	13	IHC	0	0	8	0	IHC	7	0	0
x	54			1	1	RLL	40x20	T3	11R, 4R	N2	RLL	T3N2M0	IIIB	12R, 11R, 4R, 7 4L	5	1	1	0	1	0	0	1	0	1	0	0	0	4	4	0	1	C - ADSq - neg - Surgery	5	NA	2	0	1	1	2	0	Fish	0	10	0	0	0	6	0	0
x	55			2	4	Right hilus	no info	T1b	4R,7, 11R	N3	no	T1bN3M0	IIIB	7	1	0	0	0	0	0	0	1	0	0	0	0	0	1	1	0	1	C - ADC - neg - CT	5	NA	2	0	1	1	2	0	Fish	0	1	0	0	MPS	5	1	0
x	56	OBS! same pat	EBUS	1	2	RUL	20x30	T1c	11R, 4R	N2	bone	T1cN2M1c	IVB	4R,7,11R	3	0	1	0	1	0	0	1	0	0	0	0	0	1	3	0	0	Not enough	9	NA	1	0	0	7	1	0	1	0	5	0	0	0	1	0	0
x	57		reEBUS	1	1	RUL	20x30	T1c	11R, 4R	N2	bone	T1cN2M1c	IVB	11R	1	0	1	0	0	0	0	0	0	0	0	0	0	1	3	0	1	C - NSCLC - neg - CT	5	NA	2	0	1	1	2	0	MPS	0	4	0	0	MPS	1	0	0
x	58			1	S	RLL	whole RLL	T4	7, 1L	N3	bone, pleura	T4N3M1c	IVB	7	1	0	0	0	0	0	0	1	0	0	0	0	0	1	1	0	4	FB - NSCLC - neg - dies before treatment	5	NA	0	4	1	1	9	8	Fish	0	10	0	0	0	7	0	0
x	59			1	2	RLL	30x35	T2a	10R, 4R, 7, 4L, N3	N3	no	T2aN3M0	IIIB	4L, 4R	2	0	0	0	1	0	0	0	0	1	0	0	0	1	1	0	0	Not enough	0	NA	1	0	0	0	9	18	Fish	0	0	6	0	Fish	7	0	0
x	60			1	3	RUL	15x15	T1b	11R, 4R	N2	no	T1bN2M0	IIIA	4L,7,4R	3	0	0	0	1	0	0	1	0	1	0	0	0	3	1	0	2	P - ADC - KRAS pos - Surgery	5	NA	2	0	1	1	1	0	1	0	5	0	0	0	1	0	0
x	61			1	S	RLL	15x15	T1b	11R	N1	no	T1bN1M0	IIB	4R, 7, 11R	3	0	1	0	1	0	0	1	0	0	0	0	0	1	1	0	4	FB - ADC - neg - Surgery	5	NA	0	1	1	1	9	5	IHC	0	0	1	0	IHC	7	0	0
x	62			2	S	LUL	20x30	T3	11L	N1	ipsi lung LLL 10x15	T3N1M0	IIIA	7, 4L, 11L	3	0	0	0	0	0	0	1	0	1	0	1	0	1	1	0	3 (OP later)	Staging	5	NA	0	7	1	1	9	13	IHC	0	9	0	0	0	7	0	0
x	63			1	3	LUL	20x30	T4	11L	N1	pleural carcinomathosis	IV	IVA	11L	1	0	0	0	0	0	0	0	0	0	0	1	0	1	3	0	2	P - NSCLC low diff - neg - CT	5	NA	2	0	1	1	1	0	1	0	5	0	0	0	6	0	0
x	64			1	2	LUL	60x85	T4	11L	N2	no	T4N2M0	IIIA	4R, 7, 4L, 11L	4	0	0	0	1	0	0	1	0	1	0	1	0	1	2	0	0	Not enough	0	NA	1	0	0	0	1	0	1	0	5	0	0	0	1	0	0
x	65			1	1	LLL	20x30	T1c	4R,4L 7,10L	N3	no	T1cN3M0	IIIB	4R, 7	2	0	0	0	1	0	0	1	0	0	0	0	0	1	1	0	1	C - ADC - EGFR pos - Afatinib	1	1	3	0	1	3	2	0	Fish	0	2	0	1	Fish	5	1	0
x	66			1	1	LLL	60x60	T3	11L, 4L	N2	no	T3N2M0	IIIB	4R,7,4L	3	0	0	0	1	0	0	1	0	1	0	0	0	1	3	0	1	C - NSCLC - EGRF pos TKI after	1	1	3	0	1	3	2	0	MPS	0	4	0	0	MPS	1	0	0
x	67			1	1	RLL	30x50	T3	11R, 7, 4R, 2R, 1R, 3A	N3	left lung	T3N3M1a	IVA	7,4R, 11R	3	0	1	0	1	0	0	1	0	0	0	0	0	1	3	0	1	C - NSCLC - neg - dies before treatment	5	NA	2	0	1	1	1	0	1	0	6	0	0	0	3	0	1
x	68			1	S	RUL	35x40	T2a	4R	N2	bone	T2aN2M1b	IVA	11R, 4R, 7, 4L	4	0	1	0	1	0	0	1	0	1	0	0	0	1	1	3	4	FB - ADC - PD-L1 pos - CT	7	NA	0	2	1	1	9	5	IHC	0	0	1	0	IHC	7	0	0
x	69			1	2	RLL	65x65	T4	11R	N1	lung ms?	T4N1M1a	IVA	11L, 4L, 7, 4R, 11R	5	0	1	0	1	0	0	1	0	1	0	1	0	1	2	0	0	Not enough	0	NA	1	0	0	0	1	0	1	0	5	0	0	0	1	0	0
x	70			1	1	LLL	25x35	T2a	11R,4R, 7, 11L	N3	lung metastasis dex	T2aN3M1a	IVA	11R, 4R, 7	3	0	1	0	1	0	0	1	0	0	0	0	0	1	1	0	1	C - ADC - neg - CT	5	NA	2	0	2	1	2	0	Fish	0	1	0	0	Fish	2	0	1
x	71			1	1	RLL	40x70	T3	11R, 7, 4R	N2	no	T3N2M0	IIIB	4L,7,4R, 11R, 12R(tumor)	5	1	1	0	1	0	0	1	0	1	0	0	0	1	2	0	1	C - SqCLC - PD-L1 pos - CT	7	NA	2	0	1	1	5	0	0	0	8	0	0	0	4	0	1
x	72			1	2	RUL	25x25	T1c	4R	N2	no	T1cN2M0	IIIA	4L, 7, 4R	3	0	0	0	1	0	0	1	0	1	0	0	0	1	1	0	0	Not enough	0	NA	1	0	0	0	1	0	1	0	5	0	0	0	7	0	0
x	73			1	1	RLL	30x30, 40x40	T3	11L,7	N2	no	T3N2M0	IIIC	7	1	0	0	0	0	0	0	1	0	0	0	0	0	1	1	0	1	C- ADC - neg - CRT	5	NA	2	0	1	1	2	0	MPS	0	4	0	0	MPS	1	0	0
x	74			1	1	RML	whole RLL	T4	CT 11R, 10R, 4R, 7, no PET	N2	pleural carcinomathosis	T4N2M1a	IVA	2R, 4R, 7, 4L, 11L	5	0	0	0	1	1	0	1	0	1	0	1	0	1	1	0	1	C - ADC - neg - CT	5	NA	2	0	2	1	2	0	Fish	0	1	0	0	Fish	5	1	0
x	75			1	1	RUL	50x50	T2b	11R, 4R,7	N2	right suprarenal	T2bN2M1b	IVA	4R, 7	2	0	0	0	1	0	0	1	0	0	0	0	0	1	2	0	1	C - NSCLC - KRAS - pos - CRT	5	NA	2	0	1	1	9	3	Fish	0	0	1	0	MPS	7	0	0
x	76			1	1	RML	30x30	T2a	11R, 4R, 7, 4L	N3	no	T2aN3M0	IIIB	4R, 7, 4L	3	0	0	0	1	0	0	1	0	1	0	0	0	1	1	0	1	C - ADC - neg - CT	5	NA	2	0	1	1	2	0	Fish	0	10	0	0	0	1	0	0
x	77			1	S	RUL	30x40	T2a	11R, 7, 4R	N2	no	T2aN2M0	IIIA	4L, 7, 4R, 11R	4	0	1	0	1	0	0	1	0	1	0	0	0	1	2	0	4	FB - SqCLC - PD-L1 pos - Surgery	7	NA	0	2	1	1	6	0	0	0	6	0	0	0	7	0	0
x	78			1	1	RLL	30x30	T4	2R, 4R, 7,11R	N2	LLL	T4N2M1a	IVA	4L, 7, 4R, 11R, 12R	5	1	1	0	1	0	0	1	0	1	0	0	0	1	1	0	1	C - ADC - KRAS pos- RT	5	NA	2	0	1	1	9	15	IHC	0	0	7	0	IHC	7	0	0
x	79			1	1	RUL	30x45	T2b	11R, 10R, 7, 4R, 2R, 1R,	N3	left thyroid, left suprarenal	T2bN3M1b	IVA	4R, 7	2	0	0	0	1	0	0	1	0	0	0	0	0	1	1	0	1	C- ADC - PD-L1 pos - CT	7	NA	2	0	1	1	9	5	IHC	0	0	1	0	IHC	7	0	0
x	80			1	3	RLL	35x40	T2a	11R, 7	N2	bone	T2aN2M1b	IIIA	4L, 7, 4R, 12R	4	1	0	0	1	0	0	1	0	1	0	0	0	1	1	0	2	P - ADC - KRAS pos - dies before treatment	5	NA	2	0	1	1	1	0	1	0	5	0	0	0	1	0	0
x	81			1	1	RML	20x20	T1b	7, N2	N2	no	T1bN2M0	IIIA	4L, 7, 4R	3	0	0	0	1	0	0	1	0	1	0	0	0	1	2	0	1	C - SqCLC - neg - RT	5	NA	2	0	1	1	5	0	0	0	8	0	0	0	5	1	0
x	82			1	S	LLL	20x20	T1b	11L	N1	no	T1bN1M0	IIB	4R, 7,4L,11L	4	0	0	0	1	0	0	1	0	1	0	1	0	1	1	0	3 (prevTTB)	Staging	5	NA	0	5	1	1	9	15	IHC	0	0	7	0	IHC	7	0	0
x	83			1	S	RUL	35x30	T4	no PET CT, CT 4R	N2	lung metastasis bilat, CNS	T4N2M1c	IVB	4R	1	0	0	0	1	0	0	0	0	0	0	0	0	1	1	0	4	FB - ADC - neg - CT	5	NA	0	1	2	1	9	5	IHC	0	0	1	0	IHC	7	0	0
x	84			2	S	RUL	60x75	T3	3P	N2	no	T3N2Mx	IIIB	tumor and 3P	1	0	0	0	0	0	1	0	0	0	0	0	0	5	1	0	5 (prev OP)	O - ADC - EGFR pos - CT	2	NA	0	10	1	4	9	13	IHC	0	10	0	0	0	7	0	0
x	85			2	4	RUL	50x50	T3	11R, 7	N2	lung metastasis sin	T3N2M1c	IVB	4R, 11R	2	0	1	0	1	0	0	0	0	0	0	0	0	1	2	0	1	C - SqCLC - PD-L1 pos - CRT	7	NA	2	0	2	1	5	0	0	0	8	0	0	0	7	0	0
x	86			1	2	LUL	15x15	T1b	no PET CT, CT:4L, 7, 4R	N3	no	T1bN3M0	IIIB	4R,7,4L	3	0	0	0	1	0	0	1	0	1	0	0	0	1	3	0	0	Not enough	0	NA	1	0	0	0	1	0	1	0	5	0	0	0	1	0	0
x	87			1	1	LLL	50x50	T3	1L,2R/L, 3a/p,4R/L, 5,6, 10L	N2	no	T3N2M0	IIIB	4R	1	0	0	0	1	0	0	0	0	0	0	0	0	1	1	0	1	C- ADC - PD-L1 pos - CT	7	NA	2	0	1	1	2	0	Fish	0	10	0	0	0	3	0	1
x	88			2	1	LUL	25x20	T1c	4L, 10L	N2	No	T1cN2M0	IIIA	4L, 10L	2	0	0	0	0	0	0	0	0	1	1	0	0	1	1	0	1	C - ADC - neg - no therapy	5	NA	2	0	1	1	2	0	Fish	0	10	0	0	0	6	0	0
x	89			1	S	LUL	25x30	T1c	4L, N2	N2	liver	T1cN2M1b	IVA	11r, 4R, 7, 4L	4	0	1	0	1	0	0	1	0	1	0	0	0	1	3	0	4	FB - NSCLC - neg - CT	5	NA	0	1	1	1	1	0	1	0	5	0	0	0	1	0	0
x	90			1	S	relaps in LN	no	T0	2R	N3	no	T0N3Mx	IV	2R	1	0	0	0	0	1	0	0	0	0	0	0	0	1	1	0	5 (prev EBUS+OP)	O - ADC - PD-L1 pos - RT	7	NA	0	11	1	1	9	12	Fish	0	0	8	0	IHC	3	0	1
x	91			1	1	RLL	15x15	T1b	2R, 4R, 7, 4L, 11L	N3	no	T1bN3M0	IIIB	2R, 4R, 7, 4L, 11L	5	0	0	0	1	1	0	1	0	1	0	1	0	1	2	0	1	C - NSCLC low diff - neg - CT	5	NA	2	0	1	1	2	0	Fish	0	10	0	0	0	5	1	0
x	92			1	S	RML	65x50	T4	7	N2	liver	T4N2M1b	IVA	4L, 7, 4R	3	0	0	0	1	0	0	1	0	1	0	0	0	1	2	0	4	FB - SqCLC - neg - dies before treatment	5	NA	0	2	1	1	6	0	0	0	6	0	0	0	6	0	0
x	93			1	1	RLL	45x50	T2b	1R, 2R, 4R, 7, 4L, 11L	N3	CNS	T2bN3M1b	IVA	4R, 7	2	0	0	0	1	0	0	1	0	0	0	0	0	1	1	0	1	C - ADC - EGFR pos/PD-L1 pos - Afatinib	1	1	3	0	1	3	9	5	IHC	0	0	1	0	IHC	7	0	0
x	94			1	S	RLL	60x65	T3	11R, 7	N3	no	T3N3M0	IIIC	4L,7,4R, 11R	4	0	1	0	1	0	0	1	0	1	0	0	0	1	1	0	3 (prevTTB)	Staging	5	NA	0	5	1	1	9	15	IHC	0	0	7	0	IHC	7	0	0
x	95			1	1	RUL	50x50	T4	4R, 7, 4L	N3	multiple lung ms	T4N3M1a	IVA	4L, 7, 4R, 11R	4	0	1	0	1	0	0	1	0	1	0	0	0	1	1	0	1	C - ADC - ALK pos - Alk inhibitor - alive	3	NA	2	0	1	1	9	16	IHC	1	0	7	0	IHC	7	0	0
x	96			1	1	RUL	60x60	T3	11R, 4R	N2	no	T3N2M0	IIIB	4L,7, 4R,11R	4	0	1	0	1	0	0	1	0	1	0	0	0	3	1	0	1	C- ADC - KRAS pos/PD-L1 pos - CT	7	NA	2	0	1	1	9	5	IHC	0	0	1	0	IHC	7	0	0
x	97			2	4	RUL	60x70	T3	11R, 4R	N2	No	T3N2M0	IIIB	4R and the tumor paratrach dex	1	0	0	0	1	0	0	0	0	0	0	0	0	2	1	0	1	C - ADC - KRAS pos - Surgery, CT	5	NA	2	0	1	1	1	0	1	0	10	0	0	0	1	0	0
x	98			1	S	LUL	35x40	T3	2L, 4L, 11L	N2	no	T3N2M0	IIIB	4R, 7, 2L, 4L, 11L	5	0	0	0	1	0	0	1	1	1	0	1	0	1	2	0	4	FB - SqCLC - PD-L1 pos - CT	7	NA	0	2	1	1	6	0	0	0	6	0	0	0	7	0	0
x	99			1	3	RUL	30x30	T1c	11R, 7, 4R, 1R	N3	pleural cacinomathosis	T1cN3M1a	IVA	7	1	0	0	0	0	0	0	1	0	0	0	0	0	1	1	0	2	P - ADC - neg - CT	5	NA	1	0	0	0	2	0	Fish	0	1	0	0	Fish	1	0	0
x	100			2	S	RUL	55x60	T3	4R, 11R	N2	bone	T3N2M1c	IVB	4R, 7, 11R	3	0	1	0	1	0	0	1	0	0	0	0	0	1	1	3	4	FB - ADC - PD-L1 pos - Pembrolizumab	6	NA	0	2	1	1	9	3	Fish	0	0	1	0	IHC	7	0	0
x	101			1	S	RUL	50x60	T3	11R, 7	N2	no	T3N2M0	IIIB	4L, 7, 4R	3	0	0	0	1	0	0	1	0	1	0	0	0	1	1	0	3, No MPS	Staging	8	NA	4	12	0	6	4	0	0	0	9	0	0	0	7	0	0
x	102			2	S	RLL	30x30	T1c	11R, 7, 4R	N2	bone, left suprarenal	T1cN2M1c	IVB	11R, 7, 4R	3	0	1	0	1	0	0	1	0	0	0	0	0	2	1	0	4	FB - ADC - neg - CT	5	NA	0	2	1	1	9	4	MPS and IHC	0	0	2	0	MPS	7	0	0
x	103			1	2	LUL	15x20	T1b	11L, 7,11R	N2	CNS	T1bN2M1b	IVA	11R	1	0	1	0	0	0	0	0	0	0	0	0	0	1	1	0	0	Not enough	0	NA	1	0	0	0	2	0	Fish	0	0	8	0	IHC	7	0	0
x	104			2	6	RUL	55x65	T3	11R, 4R, 7	N2	skin, left suprarenal	T3N2M1c	IVB	7	1	0	0	0	0	0	0	1	0	0	0	0	0	1	1	0	2	P - ADC - PD-L1 pos - dies before treatment	7	NA	1	0	0	0	2	0	Fish	0	5	0	0	0	2	0	1
x	105			1	2	RUL	40x70	T4	11R, Supraclav dex	N3	bone	T4N3M1c	IVB	11R	1	0	1	0	0	0	0	0	0	0	0	0	0	1	6	0	0	Not enough	0	NA	1	0	0	0	9	14	IHC	0	5	0	0	0	7	0	0
x	106			1	S	LUL	70x70	T3	10L, 11L	N1	bone, CNS	T3N1M1c	IVB	11L	1	0	0	0	0	0	0	0	0	0	0	1	0	1	1	0	4	FB - ADC - EGFR pos - RT, Afatinib	1	1	3	0	1	3	9	5	IHC	0	0	1	0	IHC	7	0	0
x	107			1	2	RLL	80x90	T4	no PET CT, CT 11R, N1	N1	met in LUL, tum in epyphar	T4N1M1c	IIIB	11R, 7	2	0	1	0	0	0	0	1	0	0	0	0	0	1	2	0	0	Not enough	0	NA	1	0	0	0	1	0	1	0	5	0	0	0	6	0	0
x	108			1	1	RLL	45x55	T3	11R, 4R, 7, 5,6	N3	LUL, left suprarenal	T3N3M1b	IVA	4L,7,4R,11R	4	0	1	0	1	0	0	1	0	1	0	0	0	1	3	0	1	C - NSCLC - neg - CT	5	NA	2	0	1	1	2	0	MPS	0	4	0	0	MPS	1	0	0
x	109			1	3	Right hilus	40x60	T4	no PET CT, CT LN 4L,7	N2	lung, bone, CNS, supraren	T4N2M1c	IVB	4L,7	2	0	0	0	0	0	0	1	0	1	0	0	0	1	1	0	2	P - ADC - PD-L1 pos - RT	7	NA	1	0	0	0	2	0	Fish	0	1	0	0	Fish	4	0	1
x	110			1	S	Right hilus	20x35	T2a	Neg N0	N0	no	T2aN0M0	IB	tumor post intermedius	0	0	0	0	0	0	0	0	0	0	0	0	0	1	1	0	5 (prev TTB+OP)	O - ADC - neg -Surgery	5	NA	0	5	1	1	9	15	IHC	0	0	8	0	IHC	7	0	0
x	111			1	3	relaps LN	20x20	T2a	4R,7, 3P	N2	no	T2aN2M0	IIIA	2R, 4R	2	0	0	0	1	1	0	0	0	0	0	0	0	1	1	0	2	P - ADC - neg - Surgery	5	NA	1	0	0	0	2	0	Fish	0	3	0	0	IHC	1	0	0
x	112			2	4	RML	55x30	T3	11R, 4R,7,4L, 2R,1R	N3	suprarenalis dex	T3N3M1b	IVA	4L,7	2	0	0	0	0	0	0	1	0	1	0	0	0	1	1	0	1	C - ADC - KRAS pos - CRT	5	NA	2	0	1	1	1	0	1	0	0	1	0	IHC	7	0	0
x	113			1	S	RUL	40x60	T3	4R, 11R	N2	no	T3N2M0	IIIB	4R, 11R	2	0	1	0	1	0	0	0	0	0	0	0	0	2	2	0	3, No MPS	Staging	8	NA	4	12	0	6	4	0	0	0	9	0	0	0	7	0	0
x	114			1	1	RUL	30x30	T2a	11R, 10R, 4R,	N2	no	T2aN2M0	IIIA	2R ,4R, 7,	3	0	0	0	1	1	0	1	0	0	0	0	0	1	1	0	1	C - ADC - neg - no therapy	5	NA	2	0	1	1	2	0	Fish	0	1	0	0	Fish	1	0	0
x	115			2	6	LUL	20x20	T1b	4L,7,11L	N2	no	T1bN2M0	IIIA	4R, 7, 4L, 11L	4	0	0	0	1	0	0	1	0	1	0	1	0	1	1	0	2	P -ADC - neg - CRT	5	NA	2	0	1	1	1	0	1	0	0	8	0	IHC	1	0	0
x	116			1	1	relaps in LN	tm relaps, op-17	T0	4R	N2	no	tm relaps, op-17	IV	4R	1	0	0	0	1	0	0	0	0	0	0	0	0	1	2	0	1	C - SqCLC - PD-L1 pos - Atezolizumab	6	NA	2	0	1	1	2	0	MPS	0	4	0	0	MPS	4	0	1
x	117			1	1	RLL	40x40	T2a	11R, 7	N2	CNS	T2aN2M1b	IVA	4L, 7, 4R, 11R, tumor RLL	4	0	1	0	1	0	0	1	0	1	0	0	0	3	3	0	1	C - NSCLC - EGFR pos - CT	2	1	3	0	1	4	3	0	IHC	0	3	0	0	IHC	1	0	0
x	118			1	1	RUL	no info	T4	4R, 4L	N3	pleural cacinomathosis	T4N3M1a	IVA	4R, 4L	2	0	0	0	1	0	0	0	0	1	0	0	0	1	2	0	1	C - SqCLC - PD-L1 pos	0	NA	2	0	1	1	1	0	1	0	6	0	0	0	2	0	1
x	119			1	3	LLL	35x60	T3	7	N2	liver, lungs, pleural carc	T3N2M1c	IVB	7	1	0	0	0	0	0	0	1	0	0	0	0	0	1	1	0	2	P - ADC - KRAS pos - CT	5	NA	2	0	1	1	1	0	1	0	5	0	0	0	1	0	0
x	120			1	3	RUL	60x20	T4	no PET CT, CT 11R, 4R, 7	N2	RLL, bone	T4N2M1c	IIIB	11R, 10R	2	0	1	1	0	0	0	0	0	0	0	0	0	1	1	0	2	P - ADC - neg - CT	5	NA	1	0	0	0	2	0	Fish	0	5	0	0	0	1	0	0
x	121			1	S	LUL	50x60	T3	11L, 4L	N2	no	T3N2M0	IIIB	4R, 7, 4L	3	0	0	0	1	0	0	1	0	1	0	0	0	1	2	0	4	FB - SqCLC - PD-L1 pos - CT	7	NA	0	2	2	1	9	5	IHC	0	0	1	0	IHC	7	0	0
x	122			1	1	Right hilus	25x40	T2a	11R, 7	N3	no	T2aN3M0	IIIB	4L,7,4R,12R	4	1	0	0	1	0	0	1	0	1	0	0	0	1	2	0	1	C - SqCLC - neg - CT	5	NA	2	0	2	1	9	4	Fish and IHC	0	0	1	0	IHC	7	0	0
x	123			1	3	RLL	15x15	T1a	11R, 7, 4L	N3	no	T1aN3M0	IIIB	4L,7,4R	3	0	0	0	1	0	0	1	0	1	0	0	0	1	1	0	2	P - ADC - KRAS pos - CT	5	NA	2	0	1	1	1	0	1	0	5	0	0	0	1	0	0
x	124			1	1	RLL	70x70	T3	11R, 7	N2	no	T3N2M0	IIIB	11L,4L,7,4R,11R(probab tumor)	5	0	1	0	1	0	0	1	0	1	0	1	0	3	2	0	1	C - SqCLC - neg - CT	5	NA	2	0	1	1	6	0	0	0	6	0	0	0	7	0	0
x	125			1	1	LUL	30x40	T2a	11L, 4L	N2	CNS multiple	T2aN2M1c	IVB	11L, 4L, 7, 4R	4	0	0	0	1	0	0	1	0	1	0	1	0	1	1	0	1	C - ADC - KRAS POS - no therapy	5	NA	2	0	1	1	2	0	Fish	0	10	0	0	0	1	0	0
x	126			1	S	Left hilus	100x60	T4	no PET CT, CT LN 4L,7	N2	liver, pleural carcinomatosis	T4N2M1c	IVB	4R,7	2	0	0	0	1	0	0	1	0	0	0	0	0	1	2	0	4	FB - SqCLC - PD-L1 pos - CRT	7	NA	0	2	2	1	1	0	1	0	0	1	0	IHC	7	0	0
x	127			1	S	RUL	12x12	T4	4R	N2	lung metastasis bilat, CNS	T4N2M1c	IVB	4L, 7, 4R	3	0	0	0	1	0	0	1	0	1	0	0	0	1	1	0	4	FB - ADC - EGFR pos - Erlotinib	1	NA	0	3	1	3	9	5	IHC	0	0	1	0	IHC	7	0	0
x	128			1	S	LUL	30x30	T1c	11R,4R,7,4L,11L, 3a, 5,6, 1L	N3	bone, liver	T1cN3M1c	IVB	7, 4R	2	0	0	0	1	0	0	1	0	0	0	0	0	1	1	0	5 (LN biopsy)	O - ADC - ALK pos - Alectinib	3	NA	0	11	1	1	9	10	IHC	1	0	9	0	IHC	7	0	0
x	129	OBS! same pat	EBUS	2	5	Mediastinum	40x40	T2a	7, N2	N2	No	T2aN2M0	IIIA	7	1	0	0	0	0	0	0	1	0	0	0	0	0	1	2	0	0	Not enough	9	NA	1	0	0	7	1	0	1	0	5	0	0	0	1	0	0
x	130		reEBUS	1	1	Mediastinum	40x40	T2a	7, N2	N2	No	T2aN2M0	IIIA	7	1	0	0	0	0	0	0	1	0	0	0	0	0	1	2	0	1	C - SqCLC - PD-L1 pos - CT	7	NA	2	0	1	1	6	0	0	0	6	0	0	0	3	0	1
x	131			1	2	RUL	60x80	T4	11R, 4R,7	N2	supraren dex, muscle,skin	T4N2M1c	IVB	7, 4R, 2R	3	0	0	0	1	1	0	1	0	0	0	0	0	1	3	0	0	Not enough	0	NA	1	0	0	0	1	0	1	0	5	0	0	0	1	0	0
x	132			1	3	RUL	30x16	T1b	2R, 4R, 11R	N2	No	T1bN2M0, IIIA	IIIA	4L,7,4R,10R	4	0	0	1	1	0	0	1	0	1	0	0	0	1	1	0	2	P - ADC - neg - CRT	5	NA	2	0	1	1	1	0	1	0	5	0	0	0	1	0	0
x	133			1	2	RLL	15x40	T4	10R, 7, 4R, 11R	N3	pleura, bone, left lung	T4N3M1b	IVA	4L, 7, 11L	3	0	0	0	0	0	0	1	0	1	0	1	0	1	2	0	0	Not enough	0	NA	1	0	0	0	1	0	1	0	5	0	0	0	7	0	0
x	134			1	2	LLL	30x40	T4	11L, 4L	N2	ipsi lung	T4N2	IIIB	4L	1	0	0	0	0	0	0	0	0	1	0	0	0	1	1	0	0	Not enough	0	NA	1	0	0	0	1	0	1	0	5	0	0	0	1	0	0
x	135			1	2	LLL	35x40	T2a	No PET CT, CT 4R, 7	N3	mediastinum, bone	T2aN3M1c	IIIB	4L, 11L	2	0	0	0	0	0	0	0	0	1	0	1	0	1	3	0	0	Not enough	0	NA	1	0	0	0	1	0	1	0	5	0	0	0	1	0	0
x	136			1	1	RUL	60x60	T2b	no PET CT, CT LN 4R, 11R	N2	CNS	T2bN2M1b	IVA	4R	1	0	0	0	1	0	0	0	0	0	0	0	0	1	1	0	1	C - ADC - PD-L1 pos - RT	7	NA	2	0	1	1	2	0	Fish	0	10	0	0	0	7	0	0
x	137			1	3	RUL	whole RUL	T4	no PET CT, CT 11R	N1	pleural carcinomatosis	T4N1M1a	IVA	7	1	0	0	0	0	0	0	1	0	0	0	0	0	1	1	5	2	P - ADC - neg - dies before treatment	5	NA	0	1	1	1	2	0	Fish	0	0	1	0	IHC	7	0	0
x	138			1	3	RML	18x18	T1b	11R	N1	Bone	T1bN1M1b IV	IV	12R, 4R, 7	3	1	0	0	1	0	0	1	0	0	0	0	0	1	1	0	2	P - ADC - KRAS pos - CT	5	NA	2	0	1	1	1	0	1	0	5	0	0	0	6	0	0
x	139			1	1	RUL	70x70	T4	11R, 7, 1R	N1	suprarenalis, right lung	T4N1M1c	IVB	4L,7,11R (tumor)	3	0	1	0	0	0	0	1	0	1	0	0	0	1	3	0	1	C - NSCLC - PD-L1 pos - no therapy	7	NA	2	0	1	1	2	0	MPS	0	4	0	0	MPS	7	0	0
x	140			1	1	RUL	60x15	T4	11R, N1	N1	no	T4N1M0	IIIA	4L, 7, 4R, 10R	4	0	0	1	1	0	0	1	0	1	0	0	0	1	2	0	1	C - SqCLC - neg - RT	5	NA	2	0	1	1	6	0	0	0	6	0	0	0	7	0	0
							EBUS pos 7: morf SCC, NGS :EGFR, BRAF, KRAS, neg. PAD FB px: PCR EGFR neg, IHC med ak ALK, ROS1 and PDL-1 neg,																									CT -chemotherapy
																																CRT -chemoradiotherapy
																																RT - radiotherapy
																																C -complete MPS
																																P -Partial PS
																																FB - flexible bronchoscopy MPS
																																O- other methods MPS
[truncated: 7 more columns]

## Sheet: Cohort 132
X	Observation	Age	Gender	Smoking	Comorbidity	Final dg	Mucinous vs non-mucinous	Specimen for subtyping AC	Mucinous	Non-mucinous
x	1	66	F	1	NA	2	NA	NA	NA	NA
x	2	81	F	1	NA	5	NA	NA	NA	NA		Legend:
x	3	76	M	1	NA	1	non-mucinous	Biopsy	NA	Biopsy		Observations 14,15,16 = 1 patient that was examined with EBUS-TRNA 3 times
x	4	68	M	1	NA	3	NA	NA	NA	NA		Observations 19,20,21 = 1 patient that was examined with EBUS-TRNA 3 times
x	5	54	F	2	NA	1	non-mucinous	Biopsy	NA	Biopsy		Observations 22,23 = 1 patient that was examined with EBUS-TRNA 2 times
x	6	71	M	1	NA	1	non-mucinous	Cytology	NA	Cytology		Observations 30,31 = 1 patient that was examined with EBUS-TRNA 2 times
x	7	73	M	1	1, 2	1	non-mucinous	Cytology	NA	Cytology		Observations 56,57 = 1 patient that was examined with EBUS-TRNA 2 times
x	8	73	F	1	NA	3	NA	NA	NA	NA		Observations 129,130 = 1 patient that was examined with EBUS-TRNA 2 times
x	9	77	M	1	NA	1	non-mucinous	Cytology	NA	Cytology
x	10	73	M	3	NA	2	NA	NA	NA	NA
x	11	66	F	1	NA	2	NA	NA	NA	NA		NA - Not aplicable - other subtype than adenocarcinoma
x	12	60	F	3	NA	1	non-mucinous	Cytology	NA	Cytology
x	13	38	M	2	NA	1	non-mucinous	Biopsy	NA	Biopsy
x	14,15,16	66	F	1	NA	1	non-mucinous	Resection	NA	Resection
x	17	77	M	1	NA	2	NA	NA	NA	NA
x	18	66	F	1	NA	2	NA	NA	NA	NA
x	19,20,21	87	F	1	1	1	non-mucinous	Cytology	NA	Cytology
x	22.23	76	M	2	NA	1	non-mucinous	Cytology	NA	Cytology
x	24	83	M	1	NA	2	NA	NA	NA	NA
x	25	83	F	1	2	2	NA	NA	NA	NA
x	26	69	F	1	NA	1	non-mucinous	Biopsy	NA	Biopsy
x	27	82	M	1	1	2	NA	NA	NA	NA
x	28	65	F	1	NA	1	non-mucinous	Resection	NA	Resection
x	29	70	F	1	NA	3	NA	NA	NA	NA
x	30.31	70	F	1	1, 5	3	NA	NA	NA	NA
x	32	79	F	2	NA	1	non-mucinous	Resection	NA	Resection
x	33	46	F	1	NA	7	NA	NA	NA	NA
x	34	74	F	1	1, 2	1	non-mucinous	Biopsy	NA	Biopsy
x	35	58	M	1	NA	1	non-mucinous	Biopsy	NA	Biopsy
x	36	70	M	1	NA	2	NA	NA	NA	NA
x	37	64	F	2	NA	1	non-mucinous	Biopsy	NA	Biopsy
x	38	59	M	1	1	3	NA	NA	NA	NA
x	39	65	M	1	4	2	NA	NA	NA	NA
x	40	48	F	1	NA	1	non-mucinous	Biopsy/Resection(metastasis)	NA	Biopsy/Resection(metastasis)
x	41	62	M	1	1	3	NA	NA	NA	NA
x	42	66	F	1	5	1	non-mucinous	Cytology	NA	Cytology
x	43	61	M	1	2.3	2	NA	NA	NA	NA
x	44	76	F	2	5	1	non-mucinous	Resection	NA	Resection
x	45	75	M	1	NA	1	non-mucinous	Cytology	NA	Cytology
x	46	68	F	1	NA	2	NA	NA	NA	NA
x	47	60	F	1	5	1	non-mucinous	Biopsy	NA	Biopsy
x	48	64	F	1	NA	3	NA	NA	NA	NA
x	49	79	M	1	2.3	1	non-mucinous	Cytology	NA	Cytology
x	50	78	M	3	4	1	non-mucinous	Cytology	NA	Cytology
x	51	81	M	1	1, 2	1	non-mucinous	Biopsy	NA	Biopsy
x	52	67	F	1	NA	1	non-mucinous	Biopsy	NA	Biopsy
x	53	73	F	1	NA	1	non-mucinous	Resection	NA	Resection
x	54	81	M	1	NA	4	NA	NA	NA	NA
x	55	74	F	1	NA	1	non-mucinous	NA	NA	NA
x	56.57	68	M	1	NA	3	NA	NA	NA	NA
x	58	77	F	2	NA	1	non-mucinous	Cytology	NA	Cytology
x	59	78	M	1	2	1	non-mucinous	Biopsy	NA	Biopsy
x	60	74	F	1	1	1	non-mucinous	Resection	NA	Resection
x	61	74	M	1	1	1	non-mucinous	Resection	NA	Resection
x	62	68	F	1	NA	1	non-mucinous	Resection	NA	Resection
x	63	71	M	2	NA	3	NA	NA	NA	NA
x	64	73	M	1	NA	2	NA	NA	NA	NA
x	65	66	F	1	NA	1	non-mucinous	Biopsy	NA	Biopsy
x	66	75	F	1	5	3	NA	NA	NA	NA
x	67	72	F	1	NA	3	NA	NA	NA	NA
x	68	68	F	1	1	1	non-mucinous	Biopsy	NA	Biopsy
x	69	78	F	3	NA	2	NA	NA	NA	NA
x	70	78	F	1	1	1	non-mucinous	Cytology	NA	Cytology
x	71	83	M	1	NA	2	NA	NA	NA	NA
x	72	74	M	1	1	1	non-mucinous	Biopsy	NA	Biopsy
x	73	78	M	1	2	1	non-mucinous	Biopsy	NA	Biopsy
x	74	63	M	1	1	1	non-mucinous	Cytology	NA	Cytology
x	75	47	M	1	NA	2	NA	NA	NA	NA
x	76	79	F	1	1	1	non-mucinous	Cytology	NA	Cytology
x	77	45	M	1	NA	2	NA	NA	NA	NA
x	78	73	M	1	NA	1	non-mucinous	Biopsy	NA	Biopsy
x	79	74	F	1	5	1	non-mucinous	Biopsy	NA	Biopsy
x	80	79	F	1	1	1	non-mucinous	Biopsy	NA	Biopsy
x	81	86	F	3	5	2	NA	NA	NA	NA
x	82	70	F	1	1	1	non-mucinous	Biopsy	NA	Biopsy
x	83	65	M	1	NA	1	non-mucinous	Biopsy	NA	Biopsy
x	84	67	F	1	NA	1	non-mucinous	Resection	NA	Resection
x	85	76	M	1	NA	2	NA	NA	NA	NA
x	86	72	M	1	2	3	NA	NA	NA	NA
x	87	69	F	1	NA	1	non-mucinous	Cytology	NA	Cytology
x	88	82	M	1	NA	1	non-mucinous	Cytology	NA	Cytology
x	89	74	F	1	NA	3	NA	NA	NA	NA
x	90	72	F	1	NA	1	non-mucinous	Resection	NA	Resection
x	91	76	F	3	1, 2	2	NA	NA	NA	NA
x	92	85	F	1	NA	2	NA	NA	NA	NA
x	93	54	F	1	NA	1	non-mucinous	Biopsy	NA	Biopsy
x	94	77	M	3	NA	1	non-mucinous	Biopsy	NA	Biopsy
x	95	52	M	1	NA	1	mucinous (mixed)	Biopsy	Biopsy	NA
x	96	74	F	1	NA	1	non-mucinous	Biopsy	NA	Biopsy
x	97	58	M	1	NA	1	non-mucinous	Resection	NA	Resection
x	98	75	F	1	1	2	NA	NA	NA	NA
x	99	71	F	1	1	1	non-mucinous	Biopsy	NA	Biopsy
x	100	68	M	1	NA	1	non-mucinous	Biopsy	NA	Biopsy
x	101	76	F	3	NA	1	non-mucinous	Biopsy	NA	Biopsy
x	102	60	F	1	NA	1	non-mucinous	Biopsy	NA	Biopsy
x	103	75	M	1	NA	1	non-mucinous	Resection	NA	Resection
x	104	75	M	1	NA	1	non-mucinous	Biopsy	NA	Biopsy
x	105	65	M	1	NA	6	NA	NA	NA	NA
x	106	55	M	1	NA	1	non-mucinous	Biopsy	NA	Biopsy
x	107	79	M	3	NA	2	NA	NA	NA	NA
x	108	75	F	1	NA	3	NA	NA	NA	NA
x	109	69	M	1	NA	1	non-mucinous	Biopsy	NA	Biopsy
x	110	66	M	1	1	1	non-mucinous	Resection	NA	Resection
x	111	71	M	1	NA	1	mucinous (mixed)	Resection	Resection	NA
x	112	69	M	1	NA	1	non-mucinous	Biopsy	NA	Biopsy
x	113	77	M	1	4	2	NA	NA	NA	NA
x	114	70	M	1	NA	1	non-mucinous	Biopsy	NA	Biopsy
x	115	63	M	2	NA	1	non-mucinous	Resection	NA	Resection
x	116	74	F	1	NA	2	NA	NA	NA	NA
x	117	55	F	2	NA	3	NA	NA	NA	NA
x	118	80	M	1	NA	2	NA	NA	NA	NA
x	119	71	F	1	NA	1	non-mucinous	Cytology	NA	Cytology
x	120	69	F	1	NA	1	non-mucinous	Biopsy	NA	Biopsy
x	121	82	M	1	2.3	2	NA	NA	NA	NA
x	122	70	M	2	NA	2	NA	NA	NA	NA
x	123	74	M	1	2.3	1	non-mucinous	Cytology	NA	Cytology
x	124	71	M	1	NA	2	NA	NA	NA	NA
x	125	75	F	1	NA	1	non-mucinous	Cytology	NA	Cytology
x	126	68	M	1	NA	2	NA	NA	NA	NA
x	127	81	M	2	NA	1	non-mucinous	Biopsy	NA	Biopsy
x	128	51	M	2	NA	1	mucinous (mixed)	Biopsy	Biopsy	NA
x	129.13	85	F	1	4	2	NA	NA	NA	NA
x	131	53	F	1	NA	3	NA	NA	NA	NA
x	132	69	F	1	NA	1	non-mucinous	Cytology	NA	Cytology
x	133	85	M	1	NA	2	NA	NA	NA	NA
x	134	74	M	1	1, 2	1	non-mucinous	Cytology	NA	Cytology
x	135	68	M	1	NA	3	NA	NA	NA	NA
x	136	45	M	1	NA	1	non-mucinous	Biopsy/Resection(metastasis)	NA	Biopsy/Resection(metastasis)
x	137	73	M	1	NA	1	non-mucinous	Biopsy	NA	Biopsy
x	138	66	F	1	NA	1	non-mucinous	Cytology	NA	Cytology
x	139	62	M	1	NA	3	NA	NA	NA	NA
x	140	69	M	1	2.3	2	NA	NA	NA	NA

## Sheet: EBUS-TBNA year 2018
Column 1	Observation Nr	Operation kod	Operator	Diagnosis before EBUS	Radial EBUS	Diagnostic EBUS	Staging EBUS	NSCLC	SCLC	Carcinoid + other carcinomas	Sarcoidos	Lymfoma	Benign	Insufficient
x	1	XGX32	1	R919	1	0	0	0	0	0	0	0	1	0
x	2	XGX32	1	R919	0	0	1	0	0	0	0	0	1	0
x	3	XGX32	1	R919	0	0	1	0	0	0	0	0	1	0
x	4	XGX32	1	D381	0	0	1	0	0	0	0	0	1	0
x	5	XGX32	1	R919	1	0	1	0	0	0	0	0	1	0
x	6	XGX32	1	C349A	0	0	1	0	0	0	0	0	1	0
x	7	XGX32	1	R919	0	1	0	2	0	0	0	0	0	0
x	8	XGX32	1	R919	1	0	0	0	0	0	0	0	1	0
x	9	XGX32	1	R919	0	0	1	0	0	0	0	0	1	0
x	10	XGX32	1	R919	0	1	0	3	0	0	0	0	0	0
x	11	XGX32	1	R919	1	1	0	2	0	0	0	0	0	0
x	12	XGX32	1	R919	0	0	1	0	0	0	0	0	1	0
x	13	XGX32	1	R919	0	0	0	0	0	0	0	0	1	0
x	14	XGX32	1	R919	1	0	0	1	0	0	0	0	0	0
x	15	XGX32	1	D381	0	0	1	1	0	0	0	0	0	0
x	16	XGX32	1	R919	1	0	0	0	0	0	0	0	1	0
x	17	XGX32	1	R590	0	1	0	0	0	Ca mammae	0	0	0	0
x	18	XGX32	1	R919	0	1	0	0	0	0	1	0	0	0
x	19	XGX32	1	R919	1	1	0	0	0	0	0	0	1	0
x	20	XGX32	1	R919	0	1	0	0	0	0	0	1	0	0
x	21	XGX32	1	R919	0	0	1	0	0	0	0	0	1	0
x	22	XGX32	1	R919	0	0	1	0	0	0	0	0	1	0
x	23	XGX32	1	R919	0	1	0	2	0	0	0	0	0	0
x	24	XGX32	1	R919	1	0	1	0	0	0	0	0	1	0
x	25	XGX32	1	R919	1	0	0	0	0	0	0	0	1	0
x	26	XGX32	2	C349C	0	1	0	1	0	0	0	0	0	0
x	27	XGX32	1	D381	0	1	0	2	0	0	0	0	0	0
x	28	XGX32	1	R919	1	0	0	3	0	0	0	0	0	0
x	29	XGX32	2	R919	0	1	0	0	0	0	0	0	1	0
x	30	XGX32	2	D381	0	0	1	0	0	0	0	0	1	0
x	31	XGX32	1	C349C	0	0	1	0	0	0	0	0	1	0
x	32	XGX32	2	C509	0	1	0	0	0	0	0	0	0	1
x	33	XGX32	1	R919	0	1	0	0	0	0	1	0	0	0
x	34	XGX32	2	R919	1	0	0	0	0	0	0	0	1	0
x	35	XGX32	1	R919	1	0	0	0	0	0	0	0	1	0
x	36	XGX32	1	R590	0	1	0	2	0	0	0	0	0	0
x	37	XGX32	1	R919	0	0	1	0	0	0	0	0	1	0
x	38	XGX32	1	R919	0	0	1	0	0	0	0	0	1	0
x	39	XGX32	1	R919	0	0	1	0	0	0	0	0	1	0
x	40	XGX32	1	R590	0	0	1	0	0	0	0	0	1	0
x	41	XGX32	1	R590	0	1	0	0	0	0	0	0	1	0
x	42	XGX32	1	D381	1	0	0	3	0	0	0	0	0	0
x	43	XGX32	1	R590	0	1	0	3	0	0	0	0	0	0
x	44	XGX32	1	R919	0	1	0	0	0	0	0	0	1	0
x	45	XGX32	1	D381	0	1	0	0	0	0	0	0	1	0
x	46	XGX32	1	R919	0	0	1	0	0	0	0	0	1	0
x	47	XGX32	1	R919	0	1	0	1	0	0	0	0	0	0
x	48	XGX32	1	R919	0	0	1	0	0	0	0	0	1	0
x	49	XGX32	1	R919	0	1	0	3	0	0	0	0	0	0
x	50	XGX32	1	C349C	0	1	0	0	0	Mesothelioma	0	0	0	0
x	51	XGX32	1	R590	0	1	0	0	0	0	0	0	1	0
x	52	XGX32	1	R919	1	0	0	0	0	0	0	0	1	0
x	53	XGX32	1	D381	0	0	1	0	0	0	0	0	1	0
x	54	XGX32	1	C349A	0	0	1	0	0	0	0	0	1	0
x	55	XGX32	1	R919	1	0	0	0	0	0	0	0	1	0
x	56	XGX32	1	D381	0	0	1	0	0	0	0	0	1	0
x	57	XGX32	1	R919	1	0	0	3	0	0	0	0	0	0
x	58	XGX32	1	C349	0	1	0	3	0	0	0	0	0	0
x	59	XGX32	1	R919	0	1	0	0	1	0	0	0	0	0
x	60	XGX32	1	R919	0	0	1	0	0	0	0	0	1	0
x	61	XGX32	1	D381	0	0	1	0	0	0	0	0	1	0
x	62	XGX32	1	R919	0	1	0	3	0	0	0	0	0	0
x	63	XGX32	1	R919	0	0	1	0	0	0	0	0	1	0
x	64	XGX32	1	D381	0	0	1	0	0	0	0	0	1	0
x	65	XGX32	1	D381	0	0	1	0	0	0	0	0	1	0
x	66	XGX32	1	R919	1	0	0	0	0	0	0	0	1	0
x	67	XGX32	1	D381	0	1	0	0	1	0	0	0	0	0
x	68	XGX32	2	D381	0	1	0	3	0	0	0	0	0	0
x	69	XGX32	2	D381	0	1	0	3	0	0	0	0	0	0
x	70	XGX32	2	C349C	0	1	0	1	0	0	0	0	0	0
x	71	XGX32	1	R919	0	0	1	0	0	0	0	0	1	0
x	72	XGX32	1	Z851	1	0	0	0	0	0	0	0	1	0
x	73	XGX32	2	R590	0	1	0	0	0	0	0	0	1	0
x	74	XGX32	1	R919	0	1	0	0	0	0	0	0	1	0
x	75	XGX32	1	D381	0	1	0	0	1	0	0	0	0	0
x	76	XGX32	2	C833	0	1	0	0	0	0	0	1	0	0
x	77	XGX32	2	R919	0	1	0	0	0	0	0	0	1	0
x	78	XGX32	1	R919	1	0	0	0	0	0	0	0	1	0
x	79	XGX32	1	R919	0	0	1	0	0	0	0	0	1	0
x	80	XGX32	1	D381	0	1	0	3	0	0	0	0	0	0
x	81	XGX32	1	R919	0	0	1	0	0	0	0	0	1	0
x	82	XGX32	1	D381	0	1	0	0	0	0	0	0	1	0
x	83	XGX32	1	R919	0	0	1	0	0	0	0	0	1	0
x	84	XGX32	1	C349C	0	0	1	0	0	0	0	0	1	0
x	85	XGX32	1	R919	0	1	0	0	0	0	0	1	0	0
x	86	XGX32	1	R919	0	0	1	0	0	0	0	0	1	0
x	87	XGX32	1	D381	1	0	0	3	0	0	0	0	0	0
x	88	XGX32	1	D381	1	0	0	3	0	0	0	0	0	0
x	89	XGX32	1	R919	1	0	0	0	0	0	0	0	1	0
x	90	XGX32	1	R919	1	0	0	0	0	0	0	0	1	0
x	91	XGX32	1	R919	0	0	1	0	0	0	0	0	1	0
x	92	XGX32	1	R919	0	1	0	0	1	0	0	0	0	0
x	93	XGX32	1	R919	1	0	0	0	0	0	0	0	1	0
x	94	XGX32	1	R919	1	0	0	0	0	0	0	0	1	0
x	95	XGX32	1	R919	0	1	0	2	0	0	0	0	0	0
x	96	XGX32	1	D381	0	1	0	3	0	0	0	0	0	0
x	97	XGX32	1	R919	0	1	0	1	0	0	0	0	0	0
x	98	XGX32	1	R590	0	1	0	0	0	0	0	0	1	0
x	99	XGX32	1	R919	1	0	0	0	0	0	0	0	1	0
x	100	XGX32	1	R919	0	1	0	3	0	0	0	0	0	0
x	101	XGX32	2	C349	0	0	1	0	0	0	0	0	1	0
x	102	XGX32	1	C349G	0	1	0	1	0	0	0	0	0	0
x	103	XGX32	1	D381	0	1	0	3	0	0	0	0	0	0
x	104	XGX32	1	R599	0	1	0	0	0	0	0	0	1	0
x	105	XGX32	1	R919	0	1	0	0	0	0	0	0	1	0
x	106	XGX32	2	R919	1	0	0	0	0	0	0	0	1	0
x	107	XGX32	1	R919	0	0	1	0	0	0	0	0	1	0
x	108	XGX32	1	R919	0	1	0	2	0	0	0	0	0	0
x	109	XGX32	1	D381	0	0	1	0	0	0	0	0	1	0
x	110	XGX32	1	D381	0	0	1	0	0	0	0	0	1	0
x	111	XGX32	1	C349C	0	0	1	0	0	0	0	0	1	0
x	112	XGX32	1	R919	1	0	0	0	0	0	0	0	1	0
x	113	XGX32	1	R919	0	0	1	0	0	0	0	0	1	0
x	114	XGX32	1	R919	0	0	1	0	0	0	0	0	1	0
x	115	XGX32	1	R590	0	1	0	0	0	0	0	0	1	0
x	116	XGX32	1	R919	0	0	1	0	0	0	0	0	1	0
x	117	XGX32	1	C450	0	0	1	0	0	0	0	0	1	0
x	118	XGX32	1	C349	1	0	0	0	0	Carcinoid	0	0	0	0
x	119	XGX32	1	R590	0	1	0	0	0	0	0	0	1	0
x	120	XGX32	1	R919	1	0	0	0	0	0	0	0	1	0
x	121	XGX32	1	D381	0	1	0	0	0	0	0	1	0	0
x	122	XGX32	1	J984	0	0	1	0	0	0	0	0	1	0
x	123	XGX32	1	R590	0	1	0	0	0	0	0	1	0	0
x	124	XGX32	1	R919	0	1	0	1	0	0	0	0	0	0
x	125	XGX32	1	R919	1	0	0	0	0	0	0	0	1	0
x	126	XGX32	1	R919	1	0	0	0	0	0	0	0	1	0
x	127	XGX32	1	R919	0	1	0	3	0	0	0	0	0	0
x	128	XGX32	1	R919	1	0	0	1	0	0	0	0	0	0
x	129	XGX32	1	R919	0	0	1	0	0	0	0	0	1	0
x	130	XGX32	2	C844	0	1	0	0	0	0	0	1	0	0
x	131	XGX32	1	R919	0	0	1	0	0	0	0	0	1	0
x	132	XGX32	1	D381	1	0	0	0	1	0	0	0	0	0
x	133	XGX32	1	R919	0	1	0	3	0	0	0	0	0	0
x	134	XGX32	1	D381	0	0	1	0	0	0	0	0	1	0
x	135	XGX32	1	R919	1	0	0	0	0	0	0	0	1	0
x	136	XGX32	1	R919	1	0	0	0	0	0	0	0	1	0
x	137	XGX32	1	R919	1	0	0	0	0	0	0	0	1	0
x	138	XGX32	1	C349A	0	1	0	2	0	0	0	0	0	0
x	139	XGX32	1	R919	1	0	0	0	0	0	0	0	1	0
x	140	XGX32	1	R919	1	0	0	0	0	0	0	0	1	0
x	141	XGX32	1	C349C	0	1	0	0	0	0	0	0	1	0
x	142	XGX32	2	R919	0	1	0	0	0	0	0	0	1	0
x	143	XGX32	1	R919	0	1	0	0	0	0	0	0	1	0
x	144	XGX32	1	R919	0	1	0	0	0	0	0	0	1	0
x	145	XGX32	2	R590	0	1	0	0	0	0	0	0	1	0
x	146	XGX32	1	R590	0	1	0	0	1	0	0	0	0	0
x	147	XGX32	1	R919	0	0	1	0	0	0	0	0	1	0
x	148	XGX32	1	R919	0	0	1	0	0	0	0	0	1	0
x	149	XGX32	1	R590	0	1	0	0	0	0	0	0	1	0
x	150	XGX32	1	R919	0	0	1	0	0	0	0	0	1	0
x	151	XGX32	1	R919	0	0	1	0	0	0	0	0	1	0
x	152	XGX32	1	D381	0	1	0	0	0	0	1	0	0	0
x	153	XGX32	1	R919	1	0	0	0	0	0	0	0	1	0
x	154	XGX32	1	R919	0	1	0	0	0	0	0	0	1	0
x	155	XGX32	1	R919	1	0	0	3	0	0	0	0	0	0
x	156	XGX32	1	C349X	1	0	0	0	0	0	0	0	1	0
x	157	XGX32	1	R590	0	1	0	0	0	0	0	0	1	0
x	158	XGX32	1	D381	0	1	0	0	0	0	0	0	1	0
x	159	XGX32	1	R919	0	1	0	0	0	0	0	0	1	0
x	160	XGX32	1	R919	1	0	0	3	0	0	0	0	0	0
x	161	XGX32	1	C349A	0	0	1	0	0	0	0	0	1	0
x	162	XGX32	2	R919	1	0	0	0	0	0	0	0	1	0
x	163	XGX32	1	R919	0	1	0	0	1	0	0	0	0	0
x	164	XGX32	1	R919	0	1	0	0	0	0	0	0	1	0
x	165	XGX32	1	R590	0	1	0	0	0	0	1	0	0	0
x	166	XGX32	1	R919	0	0	1	0	0	0	0	0	1	0
x	167	XGX32	1	R919	0	1	0	1	0	0	0	0	0	0
x	168	XGX32	1	R919	1	0	0	0	0	0	0	0	1	0
x	169	XGX32	1	R919	0	0	1	0	0	0	0	0	1	0
x	170	XGX32	1	C349C	0	0	1	0	0	Chronic Lymphatic leukemia	0	0	0	0
x	171	XGX32	1	R919	0	0	1	0	0	0	0	0	1	0
x	172	XGX32	1	C349C	0	0	1	0	0	0	0	0	1	0
x	173	XGX32	1	R590	0	1	0	0	0	0	0	1	0	0
x	174	XGX32	1	D381	0	1	0	0	1	0	0	0	0	0
x	175	XGX32	1	R919	1	0	0	0	0	0	0	0	1	0
x	176	XGX32	1	Z942	0	1	0	0	0	0	0	0	1	0
x	177	XGX32	1	D381	0	1	0	0	0	0	0	0	0	1
x	178	XGX32	1	C349C	0	0	1	0	0	0	0	0	1	0
x	179	XGX32	1	R919	1	0	0	0	0	0	0	0	1	0
x	180	XGX32	1	D381	0	0	1	0	0	0	0	0	1	0
x	181	XGX32	1	R919	1	0	0	1	0	0	0	0	0	0
x	182	XGX32	1	D381	0	1	0	0	1	0	0	0	0	0
x	183	XGX32	1	R919	0	1	0	3	0	0	0	0	0	0
x	184	XGX32	1	R919	0	0	1	0	1	0	0	0	0	0
x	185	XGX32	1	C349C	0	0	1	1	0	0	0	0	0	0
x	186	XGX32	1	D381	0	0	1	0	0	0	0	0	1	0
x	187	XGX32	1	R919	0	1	0	0	0	0	0	1	0	0
x	188	XGX32	1	R919	0	1	0	0	1	0	0	0	0	0
x	189	XGX32	1	R919	0	1	0	3	0	0	0	0	0	0
x	190	XGX32	1	R919	1	0	0	0	0	0	0	0	1	0
x	191	XGX32	1	D381	0	0	1	0	0	0	0	0	1	0
x	192	XGX32	1	R590	0	1	0	0	0	Colorectal ca	0	0	0	0
x	193	XGX32	2	R590	0	1	0	0	0	0	0	0	1	0
x	194	XGX32	1	R919	0	1	0	0	0	0	0	1	0	0
x	195	XGX32	1	R919	1	0	0	0	0	0	0	0	1	0
x	196	XGX32	2	R590	0	1	0	0	0	0	0	1	0	0
x	197	XGX32	1	C349	0	0	1	0	0	0	0	0	1	0
x	198	XGX32	1	R919	0	0	1	0	0	0	0	0	1	0
x	199	XGX32	1	D381	0	0	1	0	0	0	0	0	1	0
x	200	XGX32	1	R919	0	0	1	0	0	0	0	0	1	0
x	201	XGX32	1	D860	0	1	0	0	0	0	1	0	0	0
x	202	XGX32	1	C780	0	1	0	0	0	Colorectal ca	0	0	0	0
x	203	XGX32	1	R590	0	1	0	0	0	0	0	0	1	0
x	204	XGX32	1	R919	0	1	0	3	0	0	0	0	0	0
x	205	XGX32	2	R919	1	0	0	0	0	0	0	0	1	0
x	206	XGX32	1	D381	0	0	1	0	0	0	0	0	1	0
x	207	XGX32	1	D381	0	0	1	0	0	0	0	0	1	0
x	208	XGX32	1	D381	0	1	0	0	0	0	0	0	1	0
x	209	XGX32	1	R919	0	0	1	0	0	0	0	0	1	0
x	210	XGX32	1	D381	0	1	0	1	0	0	0	0	0	0
x	211	XGX32	1	R919	0	1	0	0	0	0	0	0	1	0
x	212	XGX32	1	C349A	0	1	0	2	0	0	0	0	0	0
x	213	XGX32	2	D381	0	1	0	3	0	0	0	0	0	0
x	214	XGX32	1	R919	1	0	1	0	0	0	0	0	1	0
x	215	XGX32	1	R919	0	1	0	3	0	0	0	0	0	0
x	216	XGX32	1	D381	0	0	1	0	0	0	0	0	1	0
x	217	XGX32	1	D381	1	0	1	0	0	0	0	0	1	0
x	218	XGX32	1	C349	0	0	1	0	0	0	0	0	1	0
x	219	XGX32	1	R919	0	1	0	0	1	0	0	0	0	0
x	220	XGX32	1	R919	0	0	1	0	0	0	0	0	1	0
x	221	XGX32	2	R919	0	0	1	0	0	0	0	0	1	0
x	222	XGX32	1	C349C	0	0	1	0	0	0	0	0	1	0
x	223	XGX32	1	C349A	0	0	1	0	0	0	0	0	1	0
x	224	XGX32	1	R919	0	0	1	0	0	0	0	0	1	0
x	225	XGX32	1	C349	0	1	0	1	0	0	0	0	0	0
x	226	XGX32	1	R590	0	1	0	0	0	0	0	0	1	0
x	227	XGX32	1	R919	0	0	1	0	0	0	0	0	0	1
x	228	XGX32	1	R919	0	0	1	0	0	0	0	0	1	0
x	229	XGX32	1	C349	0	1	0	0	1	0	0	0	0	0
x	230	XGX32	1	R919	0	1	0	1	0	0	0	0	0	0
x	231	XGX32	1	D381	0	0	1	0	0	0	0	0	1	0
x	232	XGX32	1	R919	1	0	0	0	0	0	0	0	1	0
x	233	XGX32	1	D381	0	1	0	3	0	0	0	0	0	0
x	234	XGX32	1	R919	0	1	0	0	0	0	0	0	1	0
x	235	XGX32	1	R919	0	0	1	0	0	0	0	0	1	0
x	236	XGX32	1	R590	0	0	1	0	0	0	0	0	1	0
x	237	XGX32	1	R919	0	0	1	0	0	0	0	0	1	0
x	238	XGX32	1	R919	0	1	0	2	0	0	0	0	0	0
x	239	XGX32	1	R919	0	0	1	0	0	0	0	0	1	0
x	240	XGX32	1	D381	0	1	0	0	0	0	0	0	0	1
x	241	XGX32	1	R919	0	1	0	3	0	0	0	0	0	0
x	242	XGX32	1	Z851	0	1	0	1	0	0	0	0	0	0
x	243	XGX32	1	R919	0	1	0	0	0	0	0	0	1	0
x	244	XGX32	1	R919	0	1	0	0	0	Carcinoid	0	0	0	0
x	245	XGX32	1	R919	0	1	0	0	0	0	0	0	0	1
x	246	XGX32	1	R919	0	1	0	1	0	0	0	0	0	0
x	247	XGX32	1	R919	0	0	1	0	0	0	0	0	1	0
x	248	XGX32	1	D763B	0	1	0	0	0	0	0	0	0	1
x	249	XGX32	1	R919	1	0	0	0	0	0	0	0	1	0
x	250	XGX32	1	R919	0	1	0	0	0	0	0	1	0	0
x	251	XGX32	1	R919	0	1	0	0	0	0	0	0	1	0
x	252	XGX32	1	D381	0	1	0	3	0	0	0	0	0	0
x	253	XGX32	1	D381	1	0	0	0	0	Ca mammae	0	0	0	0
x	254	XGX32	2	R919	0	1	0	0	0	0	0	0	1	0
x	255	XGX32	1	R919	0	0	1	0	0	0	0	0	1	0
x	256	XGX32	1	R919	0	0	1	0	0	0	0	0	1	0
x	257	XGX32	1	R919	0	1	0	0	0	0	0	0	1	0
x	258	XGX32	1	J984	0	1	0	0	0	0	1	0	0	0
x	259	XGX32	1	R919	0	1	0	0	0	0	0	0	1	0
x	260	XGX32	1	R919	0	1	0	1	0	0	0	0	0	0
x	261	XGX32	1	R919	0	1	0	3	0	0	0	0	0	0
x	262	XGX32	1	R919	0	1	0	0	0	0	0	0	1	0
x	263	XGX32	1	Z851	0	1	0	0	0	0	0	0	1	0
								1 - NSCLC NOS
			1 - experienced bronchoscopist		0- no			2- NSCLS SqCC
			2- bronchoscopist in training		1- yes			3- NSCLC ADC

## Sheet: EBUS-TBNA year 2017
Column1	Observation Nr	Operation code	Operator	Diagnos code before EBUS	Radial EBUS	Staging EBUS	Diagnostic EBUS	Benign	Lymfoma	NSCLC	SCLC	Other carcinomas	Sarcoidos	Carcinoid
x	1	XGX32	2	R919	0	0	0	1	0	0	0	0	0	0
x	2	XGX32	1	R919	0	0	0	0	0	3	0	0	0	0
x	3	XGX32	1	R919	0	0	0	0	1	0	0	0	0	0
x	4	XGX32	1	R919	1	0	0	0	0	3	0	0	0	0
x	5	XGX32	1	R919	1	0	0	1	0	0	0	0	0	0
x	6	XGX32	1	R919	1	1	0	1	0	0	0	0	0	0
x	7	XGX32	1	R919	0	1	0	0	0	2	0	0	0	0
x	8	XGX32	1	R919	1	0	0	0	0	3	0	0	0	0
x	9	XGX32	2	R919	1	0	0	0	0	1	0	0	0	0
x	10	XGX32	1	R919	0	0	1	0	0	0	0	Low diff carcinoma	0	0
x	11	XGX32	1	R919	1	0	0	1	0	0	0	0	0	0
x	12	XGX32	1	R919	1	0	0	0	0	3	0	0	0	0
x	13	XGX32	1	R919	1	0	0	1	0	0	0	0	0	0
x	14	XGX32	1	R919	0	0	1	1	0	0	0	0	0	0
x	15	XGX32	1	R919	0	1	0	1	0	0	0	0	0	0
x	16	XGX32	1	R919	1	0	0	1	0	0	0	0	0	0
x	17	XGX32	1	R919	1	0	0	1	0	0	0	0	0	0
x	18	XGX32	1	R919	0	0	1	1	0	0	0	0	0	0
x	19	XGX32	1	R919	1	0	0	1	0	0	0	0	0	0
x	20	XGX32	1	R919	0	1	0	1	0	0	0	0	0	0
x	21	XGX32	1	R919	1	0	0	1	0	0	0	0	0	0
x	22	XGX32	1	R919	1	1	0	1	0	0	0	0	0	0
x	23	XGX32	2	R919	1	0	0	1	0	0	0	0	0	0
x	24	XGX32	1	R919	0	0	1	0	0	3	0	0	0	0
x	25	XGX32	1	R919	1	0	0	1	0	0	0	0	0	0
x	26	XGX32	2	R919	0	0	1	0	0	0	0	0	1	0
x	27	XGX32	1	C349A	0	1	0	1	0	0	0	0	0	0
x	28	XGX32	1	R919	0	0	1	0	0	1	0	0	0	0
x	29	XGX32	2	R919	0	0	1	0	1	0	0	0	0	0
x	30	XGX32	2	R919	1	0	0	1	0	0	0	0	0	0
x	31	XGX32	1	R919	1	0	0	1	0	0	0	0	0	0
x	32	XGX32	1	R919	0	0	1	0	0	3	0	0	0	0
x	33	XGX32	1	R919	1	0	0	1	0	0	0	0	0	0
x	34	XGX32	1	R919	1	1	0	1	0	0	0	0	0	0
x	35	XGX32	1	R919	0	0	1	1	0	0	0	0	0	0
x	36	XGX32	1	R919	1	0	0	0	0	3	0	0	0	0
x	37	XGX32	1	R919	1	0	0	0	0	0	0	Colorectal ca	0	0
x	38	XGX32	1	R919	0	0	1	0	0	0	1	0	0	0
x	39	XGX32	1	R919	0	0	1	0	0	3	0	0	0	0
x	40	XGX32	1	C349C	0	0	1	0	0	3	0	0	0	0
x	41	XGX32	1	R919	1	0	1	1	0	0	0	0	0	0
x	42	XGX32	1	C349C	0	1	0	0	0	3	0	0	0	0
x	43	XGX32	1	R919	0	0	1	0	1	0	0	0	0	0
x	44	XGX32	1	R919	0	0	1	1	0	0	0	0	0	0
x	45	XGX32	1	R919	0	1	0	0	0	0	0	0	0	1
x	46	XGX32	2	R919	0	0	1	0	0	2	0	0	0	0
x	47	XGX32	1	C349A	0	1	0	0	0	2	0	0	0	0
x	48	XGX32	1	R919	1	1	0	1	0	0	0	0	0	0
x	49	XGX32	1	R919	0	0	1	1	0	0	0	0	0	0
x	50	XGX32	1	R919	1	0	0	1	0	0	0	0	0	0
x	51	XGX32	2	R919	0	0	1	0	0	0	0	0	1	0
x	52	XGX32	1	R919	0	0	1	0	0	2	0	0	0	0
x	53	XGX32	1	R919	1	0	0	1	0	0	0	0	0	0
x	54	XGX32	1	R919	1	0	1	1	0	0	0	0	0	0
x	55	XGX32	2	R919	0	0	1	0	0	0	0	0	1	0
x	56	XGX32	1	R919	0	1	0	0	0	2	0	0	0	0
x	57	XGX32	1	R919	1	0	0	0	0	0	0	0	0	1
x	58	XGX32	1	C349C	0	1	0	0	0	3	0	0	0	0
x	59	XGX32	1	R919	1	1	0	0	0	3	0	0	0	0
x	60	XGX32	1	R919	0	0	1	0	0	0	0	Renal ca	0	0
x	61	XGX32	1	R919	1	0	1	1	0	0	0	0	0	0
x	62	XGX32	1	R919	0	0	0	1	0	0	0	0	0	0
x	63	XGX32	1	R919	0	1	0	1	0	0	0	0	0	0
x	64	XGX32	1	R919	1	0	0	0	0	3	0	0	0	0
x	65	XGX32	1	R919	0	1	0	0	0	2	0	0	0	0
x	66	XGX32	1	R919	0	1	0	0	0	3	0	0	0	0
x	67	XGX32	1	R919	0	1	0	0	0	3	0	0	0	0
x	68	XGX32	1	R919	1	0	0	1	0	0	0	0	0	0
x	69	XGX32	1	R919	1	0	0	1	0	0	0	0	0	0
x	70	XGX32	1	R919	1	0	0	1	0	0	0	0	0	0
x	71	XGX32	2	R919	1	0	0	1	0	0	0	0	0	0
x	72	XGX32	1	R919	1	0	0	1	0	0	0	0	0	0
x	73	XGX32	1	C349C	0	0	1	0	0	3	0	0	0	0
x	74	XGX32	1	R919	1	0	0	1	0	0	0	0	0	0
x	75	XGX32	2	R919	0	0	1	0	0	3	0	0	0	0
x	76	XGX32	1	R919	1	0	0	1	0	0	0	0	0	0
x	77	XGX32	2	R919	0	0	1	0	0	0	0	0	1	0
x	78	XGX32	1	R919	0	0	1	0	0	4	0	0	0	0
x	79	XGX32	1	R919	1	1	0	1	0	0	0	0	0	0
x	80	XGX32	1	C349C	0	1	0	1	0	0	0	0	0	0
x	81	XGX32	1	R919	1	0	0	0	0	0	0	Low diff carcinoma	0	0
x	82	XGX32	1	C349A	0	1	0	0	0	2	0	0	0	0
x	83	XGX32	1	R919	1	0	0	1	0	0	0	0	0	0
x	84	XGX32	1	R919	1	0	0	1	0	0	0	0	0	0
x	85	XGX32	1	R919	1	0	0	1	0	0	0	0	0	0
x	86	XGX32	1	R919	1	0	0	1	0	0	0	0	0	0
x	87	XGX32	1	R919	0	0	1	0	0	0	0	0	1	0
x	88	XGX32	1	R919	1	0	0	0	0	1	0	0	0	0
x	89	XGX32	1	R919	0	0	1	0	0	0	1	0	0	0
x	90	XGX32	1	R919	0	1	0	0	0	3	0	0	0	0
x	91	XGX32	1	R919	1	1	0	1	0	0	0	0	0	0
x	92	XGX32	1	R919	0	1	0	0	0	3	0	0	0	0
x	93	XGX32	1	R919	1	1	0	1	0	0	0	0	0	0
x	94	XGX32	1	R919	0	1	0	1	0	0	0	0	0	0
x	95	XGX32	1	R919	0	0	1	0	0	3	0	0	0	0
x	96	XGX32	1	R919	0	0	1	0	0	1	0	0	0	0
x	97	XGX32	1	R919	1	0	0	1	0	0	0	0	0	0
x	98	XGX32	1	R919	0	0	1	1	0	0	0	0	0	0
x	99	XGX32	1	R919	0	1	0	1	0	0	0	0	0	0
x	100	XGX32	2	R919	0	0	1	1	0	0	0	0	0	0
x	101	XGX32	1	R919	1	1	0	1	0	0	0	0	0	0
x	102	XGX32	1	R919	0	0	1	0	0	0	0	0	1	0
x	103	XGX32	1	R919	1	0	0	1	0	0	0	0	0	0
x	104	XGX32	2	R919	0	0	1	1	0	0	0	0	0	0
x	105	XGX32	1	R919	0	1	0	1	0	0	0	0	0	0
x	106	XGX32	1	R919	0	0	1	0	0	3	0	0	0	0
x	107	XGX32	1	R919	1	0	0	1	0	0	0	0	0	0
x	108	XGX32	1	R919	0	0	1	0	0	0	0	0	1	0
x	109	XGX32	1	R919	1	0	0	1	0	0	0	0	0	0
x	110	XGX32	1	R919	0	0	1	0	0	2	0	0	0	0
x	111	XGX32	1	R919	0	0	1	0	0	0	0	0	1	0
x	112	XGX32	1	R919	0	0	1	1	0	0	0	0	0	0
x	113	XGX32	1	R919	0	0	1	0	0	1	0	0	0	0
x	114	XGX32	1	R919	1	1	0	1	0	0	0	0	0	0
x	115	XGX32	1	R919	0	0	1	0	0	3	0	0	0	0
x	116	XGX32	1	R919	1	1	0	1	0	0	0	0	0	0
x	117	XGX32	1	R919	1	0	0	0	0	0	0	0	0	1
x	118	XGX32	1	R919	0	1	0	1	0	0	0	0	0	0
x	119	XGX32	1	R919	1	0	0	1	0	0	0	0	0	0
x	120	XGX32	1	R919	1	1	0	1	0	0	0	0	0	0
x	121	XGX32	1	R919	1	0	0	1	0	0	0	0	0	0
x	122	XGX32	2	R919	0	0	1	1	0	0	0	0	0	0
x	123	XGX32	1	R919	0	0	1	0	0	2	0	0	0	0
x	124	XGX32	1	R919	1	1	0	1	0	0	0	0	0	0
x	125	XGX32	1	R919	1	0	0	0	0	3	0	0	0	0
x	126	XGX32	1	R919	1	0	0	1	0	0	0	0	0	0
x	127	XGX32	1	R919	1	1	0	1	0	0	0	0	0	0
x	128	XGX32	1	R919	1	1	0	1	0	0	0	0	0	0
x	129	XGX32	1	R919	1	1	0	1	0	0	0	0	0	0
x	130	XGX32	1	R919	1	0	0	1	0	0	0	0	0	0
x	131	XGX32	1	C349C	0	1	0	0	0	3	0	0	0	0
x	132	XGX32	1	R919	0	0	1	0	0	0	0	0	1	0
x	133	XGX32	1	C349C	0	1	0	1	0	0	0	0	0	0
x	134	XGX32	1	C349C	0	1	0	1	0	0	0	0	0	0
x	135	XGX32	1	R919	0	1	0	1	0	0	0	0	0	0
x	136	XGX32	1	R919	1	0	0	0	0	0	0	colorectal ca	0	0
x	137	XGX32	1	C349C	0	0	1	1	0	0	0	0	0	0
x	138	XGX32	1	C349C	0	0	1	0	0	3	0	0	0	0
x	139	XGX32	2	R919	0	1	0	0	0	1	0	0	0	0
x	140	XGX32	1	R919	1	0	0	1	0	0	0	0	0	0
x	141	XGX32	1	R919	1	0	0	1	0	0	0	0	0	0
x	142	XGX32	1	R919	1	0	0	1	0	0	0	0	0	0
x	143	XGX32	1	R919	0	1	0	1	0	0	0	0	0	0
x	144	XGX32	1	R919	1	0	0	0	0	3	0	0	0	0
x	145	XGX32	1	R919	1	0	0	1	0	0	0	0	0	0
x	146	XGX32	2	R919	1	0	0	1	0	0	0	0	0	0
x	147	XGX32	1	R919	1	0	0	1	0	0	0	0	0	0
x	148	XGX32	1	R919	0	1	0	1	0	0	0	0	0	0
x	149	XGX32	1	R919	1	1	0	1	0	0	0	0	0	0
x	150	XGX32	1	R919	0	1	0	1	0	0	0	0	0	0
x	151	XGX32	1	R919	0	0	1	0	0	3	0	0	0	0
x	152	XGX32	1	C349C	0	0	1	0	0	1	0	0	0	0
x	153	XGX32	1	R919	0	0	1	0	0	3	0	0	0	0
x	154	XGX32	1	R919	0	1	0	1	0	0	0	0	0	0
x	155	XGX32	1	R919	1	0	0	1	0	0	0	0	0	0
x	156	XGX32	1	R919	1	1	0	1	0	0	0	0	0	0
x	157	XGX32	1	R919	0	0	1	0	0	0	1	0	0	0
x	158	XGX32	1	C349C	0	1	0	1	0	0	0	0	0	0
x	159	XGX32	1	R919	1	0	0	0	0	0	0	colorectal ca	0	0
x	160	XGX32	1	R919	0	0	1	0	0	3	0	0	0	0
x	161	XGX32	1	R919	1	0	1	1	0	0	0	0	0	0
x	162	XGX32	1	C349C	0	1	0	1	0	0	0	0	0	0
x	163	XGX32	1	R919	1	0	0	0	0	0	0	colorectal ca	0	0
x	164	XGX32	1	R919	1	1	0	0	0	3	0	0	0	0
x	165	XGX32	1	R919	0	0	1	0	0	2	0	0	0	0
x	166	XGX32	1	R919	1	0	0	1	0	0	0	0	0	0
x	167	XGX32	1	R919	0	1	0	0	0	3	0	0	0	0
x	168	XGX32	1	R919	0	0	1	0	0	2	0	0	0	0
x	169	XGX32	1	R919	0	0	1	0	0	0	0	Oesophagus ca	0	0
x	170	XGX32	1	R919	0	0	1	0	0	0	0	0	1	0
x	171	XGX32	1	R919	1	0	0	1	0	0	0	0	0	0
x	172	XGX32	1	C349C	0	1	0	1	0	0	0	0	0	0
x	173	XGX32	1	R919	0	1	0	1	0	0	0	0	0	0
x	174	XGX32	1	R919	1	0	0	1	0	0	0	0	0	0
x	175	XGX32	1	R919	0	1	0	1	0	0	0	0	0	0
x	176	XGX32	2	R919	0	0	1	0	0	0	0	0	1	0
x	177	XGX32	1	R919	0	1	0	0	0	3	0	0	0	0
x	178	XGX32	1	R919	0	1	0	1	0	0	0	0	0	0
x	179	XGX32	1	R919	0	0	1	0	0	3	0	0	0	0
x	180	XGX32	1	R919	0	1	0	1	0	0	0	0	0	0
x	181	XGX32	1	R919	0	1	0	1	0	0	0	0	0	0
x	182	XGX32	1	C349A	0	1	0	1	0	0	0	0	0	0
x	183	XGX32	1	R919	0	0	1	0	0	3	0	0	0	0
x	184	XGX32	1	R919	0	0	1	0	0	0	0	0	0	1
x	185	XGX32	1	R919	0	0	1	0	0	0	0	0	1	0
x	186	XGX32	2	C349C	0	1	0	1	0	0	0	0	0	0
x	187	XGX32	1	R919	0	0	1	0	1	0	0	0	0	0
x	188	XGX32	1	R919	0	1	0	0	1	0	0	0	0	0
x	189	XGX32	1	R919	1	0	0	1	0	0	0	0	0	0
x	190	XGX32	1	R919	0	1	0	1	0	0	0	0	0	0
x	191	XGX32	2	R919	0	0	1	0	0	2	0	0	0	0
x	192	XGX32	1	R919	1	0	0	1	0	0	0	0	0	0
x	193	XGX32	1	R919	0	0	1	0	0	0	0	0	1	0
x	194	XGX32	1	C349A	0	1	0	1	0	0	0	0	0	0
x	195	XGX32	1	R919	0	0	1	0	0	3	0	0	0	0
x	196	XGX32	1	R919	1	0	0	0	0	3	0	0	0	0
x	197	XGX32	1	R919	0	0	1	0	0	0	0	0	1	0
x	198	XGX32	2	C349C	0	1	0	1	0	0	0	0	0	0
x	199	XGX32	1	R919	1	0	0	1	0	0	0	0	0	0
x	200	XGX32	1	C349C	0	0	1	0	0	1	0	0	0	0
x	201	XGX32	1	R919	0	0	1	1	0	0	0	0	0	0
x	202	XGX32	2	C349C	0	1	0	1	0	0	0	0	0	0
x	203	XGX32	1	R919	0	0	1	0	0	0	0	0	1	0
x	204	XGX32	1	R919	0	0	1	1	0	0	0	0	0	0
x	205	XGX32	1	R919	1	1	0	1	0	0	0	0	0	0
x	206	XGX32	1	R919	0	1	0	1	0	0	0	0	0	0
x	207	XGX32	1	R919	0	1	0	1	0	0	0	0	0	0
x	208	XGX32	2	C349C	0	0	1	0	0	3	0	0	0	0
x	209	XGX32	1	R919	0	1	0	1	0	0	0	0	0	0
x	210	XGX32	1	R919	0	0	1	0	0	0	1	0	0	0
x	211	XGX32	1	R919	0	0	1	1	0	0	0	0	0	0
x	212	XGX32	1	R919	0	0	1	0	0	1	0	0	0	0
x	213	XGX32	1	R919	1	0	0	0	0	0	0	0	0	1
x	214	XGX32	1	R919	0	0	1	1	0	0	0	0	0	0
x	215	XGX32	1	R919	0	1	0	1	0	0	0	0	0	0
x	216	XGX32	1	C349A	0	1	0	1	0	0	0	0	0	0
x	217	XGX32	1	R919	1	0	1	1	0	0	0	0	0	0
x	218	XGX32	1	C349C	1	0	0	0	0	3	0	0	0	0
x	219	XGX32	1	R919	0	1	0	1	0	0	0	0	0	0
x	220	XGX32	1	R919	1	0	0	1	0	0	0	0	0	0
x	221	XGX32	1	C349A	0	1	0	1	0	0	0	0	0	0
x	222	XGX32	1	R919	1	0	0	0	0	2	0	0	0	0
x	223	XGX32	1	R919	0	1	0	1	0	0	0	0	0	0
x	224	XGX32	1	R919	0	0	1	1	0	0	0	0	0	0
x	225	XGX32	1	R919	0	0	1	0	0	0	0	0	1	0
x	226	XGX32	1	R919	1	0	0	1	0	0	0	0	0	0
x	227	XGX32	1	R919	1	0	0	1	0	0	0	0	0	0
x	228	XGX32	1	R919	0	0	1	1	0	0	0	0	0	0
x	229	XGX32	1	R919	1	0	1	0	0	0	1	0	0	0
x	230	XGX32	1	R919	0	0	1	1	0	0	0	0	0	0
x	231	XGX32	1	R919	0	0	1	1	0	0	0	0	0	0
x	232	XGX32	1	C349C	0	1	0	1	0	0	0	0	0	0
x	233	XGX32	1	R919	0	0	1	0	0	0	0	0	1	0
x	234	XGX32	1	R919	0	0	1	0	1	0	0	0	0	0
x	235	XGX32	1	R919	1	1	0	1	0	0	0	0	0	0
x	236	XGX32	1	R919	1	1	0	1	0	0	0	0	0	0
x	237	XGX32	1	C349C	0	1	0	1	0	0	0	0	0	0
x	238	XGX32	1	R919	1	1	0	1	0	0	0	0	0	0
x	239	XGX32	1	R919	1	0	0	1	0	0	0	0	0	0
x	240	XGX32	1	R919	0	0	1	0	0	0	0	Ca mammae	0	0
x	241	XGX32	1	R919	1	0	0	1	0	0	0	0	0	0
x	242	XGX32	1	R919	1	0	1	0	0	0	0	Neck ca	0	0
x	243	XGX32	1	C349C	1	0	0	0	0	3	0	0	0	0
x	244	XGX32	1	R919	1	0	1	1	0	0	0	0	0	0
x	245	XGX32	1	R919	1	0	0	1	0	0	0	0	0	0
x	246	XGX32	1	R919	0	0	1	0	0	3	0	0	0	0
x	247	XGX32	1	R919	0	0	1	0	0	3	0	0	0	0
x	248	XGX32	1	C349C	0	0	1	1	0	0	0	0	0	0
x	249	XGX32	1	R919	1	0	0	0	0	0	0	Ca mammae	0	0
x	250	XGX32	1	R919	1	0	1	1	0	0	0	0	0	0
x	251	XGX32	1	C349C	0	0	1	0	0	3	0	0	0	0
x	252	XGX32	1	R919	1	0	0	1	0	0	0	0	0	0
x	253	XGX32	1	R919	1	1	0	1	0	0	0	0	0	0
x	254	XGX32	1	R919	1	0	0	0	0	3	0	0	0	0
x	255	XGX32	1	R919	1	0	0	1	0	0	0	0	0	0
x	256	XGX32	2	R919	0	0	1	1	0	0	0	0	0	0
x	257	XGX32	1	R919	1	0	0	1	0	0	0	0	0	0
x	258	XGX32	1	R919	1	0	0	1	0	0	0	0	0	0
x	259	XGX32	1	R919	0	0	1	0	0	0	0	0	1	0
x	260	XGX32	1	R919	1	0	1	1	0	0	0	0	0	0
x	261	XGX32	1	R919	0	1	0	1	0	0	0	0	0	0
x	262	XGX32	1	R919	0	0	1	0	0	3	0	0	0	0
x	263	XGX32	1	R919	0	1	0	1	0	0	0	0	0	0
x	264	XGX32	1	R919	0	1	0	1	0	0	0	0	0	0
x	265	XGX32	1	R919	1	0	0	0	0	0	0	Melanoma	0	0
x	266	XGX32	1	R919	1	0	0	0	0	0	0	Oesophagus ca	0	0
x	267	XGX32	1	R919	0	1	0	1	0	0	0	0	0	0
x	268	XGX32	1	R919	0	0	1	0	0	3	0	0	0	0
x	269	XGX32	1	R919	0	0	1	0	0	3	0	0	0	0
x	270	XGX32	1	C349C	0	1	0	1	0	0	0	0	0	0
x	271	XGX32	1	C349C	0	1	0	1	0	0	0	0	0	0
x	272	XGX32	1	R919	1	0	1	1	0	0	0	0	0	0
x	273	XGX32	1	C349C	0	0	1	0	0	3	0	0	0	0
x	274	XGX32	1	R919	0	0	1	0	0	0	1	0	0	0
x	275	XGX32	1	C349C	0	0	1	1	0	0	0	0	0	0
x	276	XGX32	1	R919	0	0	1	0	0	3	0	0	0	0
x	277	XGX32	1	R919	0	1	0	1	0	0	0	0	0	0
x	278	XGX32	1	R919	1	0	0	1	0	0	0	0	0	0
x	279	XGX32	1	R919	0	0	1	1	0	0	0	0	0	0
x	280	XGX32	1	R919	0	0	1	0	0	2	0	0	0	0
x	281	XGX32	1	R919	0	0	1	1	0	0	0	0	0	0
x	282	XGX32	1	R919	1	0	0	1	0	0	0	0	0	0
x	283	XGX32	1	R919	0	1	0	1	0	0	0	0	0	0
x	284	XGX32	1	R919	0	1	0	0	0	1	0	0	0	0
x	285	XGX32	1	R919	1	0	0	1	0	0	0	0	0	0
x	286	XGX32	1	R919	1	0	0	1	0	0	0	0	0	0
x	287	XGX32	2	R919	1	0	0	1	0	0	0	0	0	0
x	288	XGX32	1	R919	0	1	0	0	0	2	0	0	0	0
x	289	XGX32	1	R919	0	1	0	1	0	0	0	0	0	0
x	290	XGX32	1	R919	0	1	0	1	0	0	0	0	0	0
x	291	XGX32	1	R919	1	0	0	1	0	0	0	0	0	0
x	292	XGX32	1	R919	1	0	0	1	0	0	0	0	0	0
x	293	XGX32	1	C349C	0	0	1	1	0	0	0	0	0	0
x	294	XGX32	1	C349A	0	1	0	1	0	0	0	0	0	0
x	295	XGX32	1	C349C	1	0	0	0	0	3	0	0	0	0
x	296	XGX32	1	C349C	0	0	1	0	0	3	0	0	0	0
x	297	XGX32	1	C349C	0	0	1	0	0	3	0	0	0	0
x	298	XGX32	1	R919	1	1	0	1	0	0	0	0	0	0
x	299	XGX32	1	R919	1	0	0	1	0	0	0	0	0	0
x	300	XGX32	2	R919	1	0	0	1	0	0	0	0	0	0
x	301	XGX32	1	C349C	1	0	0	1	0	0	0	0	0	0
x	302	XGX32	1	C349C	0	1	0	1	0	0	0	0	0	0
x	303	XGX32	1	C349C	0	1	0	0	0	3	0	0	0	0
x	304	XGX32	1	R919	0	0	1	0	0	0	0	0	1	0
x	305	XGX32	1	R919	1	0	0	1	0	0	0	0	0	0
x	306	XGX32	1	R919	0	0	1	0	1	0	0	0	0	0
x	307	XGX32	1	R919	0	0	1	1	0	0	0	0	0	0
x	308	XGX32	1	R919	1	1	0	0	0	3	0	0	0	0
x	309	XGX32	1	R919	0	0	1	0	0	0	1	0	0	0
x	310	XGX32	1	R919	1	0	0	1	0	0	0	0	0	0
x	311	XGX32	1	R919	0	0	1	0	0	0	0	0	1	0
x	312	XGX32	1	R919	0	0	1	0	0	3	0	0	0	0
x	313	XGX32	1	R919	0	0	1	0	0	0	0	0	1	0
x	314	XGX32	2	R919	1	0	0	1	0	0	0	0	0	0
x	315	XGX32	1	R919	0	0	1	0	0	3	0	0	0	0
x	316	XGX32	1	R919	1	0	0	1	0	0	0	0	0	0
x	317	XGX32	1	R919	1	0	0	0	0	1	0	0	0	0
x	318	XGX32	2	R919	0	0	1	1	0	0	0	0	0	0
x	319	XGX32	1	C349C	0	1	0	0	0	3	0	0	0	0
x	320	XGX32	1	R919	0	1	0	1	0	0	0	0	0	0
x	321	XGX32	1	R919	1	0	0	0	0	0	0	Renal ca	0	0
x	322	XGX32	1	R919	0	0	1	0	0	0	1	0	0	0
x	323	XGX32	1	R919	0	0	1	0	0	0	0	0	1	0
x	324	XGX32	1	R919	0	0	1	0	0	2	0	0	0	0
x	325	XGX32	1	C349C	0	1	0	1	0	0	0	0	0	0
x	326	XGX32	1	R919	0	1	0	1	0	0	0	0	0	0
x	327	XGX32	1	R919	0	0	1	0	0	0	0	0	1	0
x	328	XGX32	1	R919	1	0	0	1	0	0	0	0	0	0
x	329	XGX32	1	R919	1	0	0	1	0	0	0	0	0	0
x	330	XGX32	2	R919	0	1	0	0	0	3	0	0	0	0
x	331	XGX32	1	R919	0	0	1	0	0	3	0	0	0	0
x	332	XGX32	1	R919	1	0	0	1	0	0	0	0	0	0
x	333	XGX32	1	C349C	0	0	1	0	0	3	0	0	0	0
x	334	XGX32	1	R919	1	0	0	1	0	0	0	0	0	0
x	335	XGX32	1	R919	1	0	0	1	0	0	0	0	0	0
x	336	XGX32	1	C349C	0	0	1	0	0	1	0	0	0	0
x	337	XGX32	2	R919	1	0	0	1	0	0	0	0	0	0
x	338	XGX32	2	R919	0	1	0	1	0	0	0	0	0	0
x	339	XGX32	1	R919	1	1	0	1	0	0	0	0	0	0
x	340	XGX32	1	R919	1	0	0	1	0	0	0	0	0	0
x	341	XGX32	1	R919	0	1	0	0	0	2	0	0	0	0
x	342	XGX32	1	R919	0	1	0	1	0	0	0	0	0	0
x	343	XGX32	1	R919	1	0	0	0	0	3	0	0	0	0
x	344	XGX32	1	R919	1	0	0	1	0	0	0	0	0	0
x	345	XGX32	1	R919	1	0	0	1	0	0	0	0	0	0
x	346	XGX32	1	R919	0	1	0	0	0	3	0	0	0	0
x	347	XGX32	1	R919	0	0	1	0	1	0	0	0	0	0
x	348	XGX32	1	R919	1	0	0	0	0	1	0	0	0	0
x	349	XGX32	1	R919	0	1	0	1	0	0	0	0	0	0
x	350	XGX32	1	R919	0	1	0	1	0	0	0	0	0	0
x	351	XGX32	1	C349C	0	1	0	1	0	0	0	0	0	0
x	352	XGX32	1	R919	1	0	0	0	0	0	0	Ca mammae	0	0
x	353	XGX32	1	R919	0	1	0	1	0	0	0	0	0	0
x	354	XGX32	1	C349C	0	1	0	1	0	0	0	0	0	0
x	355	XGX32	2	R919	0	0	1	0	0	3	0	0	0	0
x	356	XGX32	1	R919	0	1	0	1	0	0	0	0	0	0
x	357	XGX32	1	R919	0	0	1	1	0	0	0	0	0	0
x	358	XGX32	2	R919	0	0	1	0	0	3	0	0	0	0
x	359	XGX32	1	R919	0	0	1	1	0	0	0	0	0	0
x	360	XGX32	2	R919	0	1	0	1	0	0	0	0	0	0
x	361	XGX32	1	R919	0	1	0	1	0	0	0	0	0	0
x	362	XGX32	2	R919	1	0	0	0	0	0	0	0	0	1
x	363	XGX32	1	R919	0	1	0	1	0	0	0	0	0	0
x	364	XGX32	1	C349A	0	1	0	1	0	0	0	0	0	0
x	365	XGX32	1	R919	1	0	0	0	0	0	0	0	0	1
x	366	XGX32	1	R919	0	1	0	1	0	0	0	0	0	0
x	367	XGX32	1	R919	0	0	1	0	0	0	0	0	1	0
x	368	XGX32	1	R919	0	1	0	1	0	0	0	0	0	0
x	369	XGX32	2	R919	0	0	1	1	0	0	0	0	0	0
x	370	XGX32	1	R919	1	0	0	1	0	0	0	0	0	0
x	371	XGX32	2	C349C	1	0	0	1	0	0	0	0	0	0
x	372	XGX32	1	R919	1	0	0	1	0	0	0	0	0	0
x	373	XGX32	1	R919	0	0	1	1	0	0	0	0	0	0
x	374	XGX32	1	R919	0	1	0	1	0	0	0	0	0	0
x	375	XGX32	1	R919	0	1	0	1	0	0	0	0	0	0
x	376	XGX32	1	R919	0	0	1	1	0	0	0	0	0	0
x	377	XGX32	1	R919	1	0	0	0	0	0	0	colorectal ca	0	0
x	378	XGX32	1	C349A	1	0	0	0	0	2	0	0	0	0
x	379	XGX32	1	R919	1	0	0	0	0	0	1	0	0	0
x	380	XGX32	1	R919	0	1	0	1	0	0	0	0	0	0
x	381	XGX32	1	R919	1	0	0	0	0	3	0	0	0	0
x	382	XGX32	1	R919	1	0	0	1	0	0	0	0	0	0
x	383	XGX32	2	C349A	0	1	0	1	0	0	0	0	0	0
x	384	XGX32	1	R919	0	1	0	1	0	0	0	0	0	0
x	385	XGX32	1	R919	1	0	0	1	0	0	0	0	0	0
x	386	XGX32	1	R919	0	1	0	1	0	0	0	0	0	0
x	387	XGX32	2	R919	0	1	0	1	0	0	0	0	0	0
x	388	XGX32	2	R919	1	0	0	1	0	0	0	0	0	0
x	389	XGX32	1	R919	1	0	0	1	0	0	0	0	0	0
x	390	XGX32	1	C349C	0	1	0	1	0	0	0	0	0	0
x	391	XGX32	1	R919	1	0	0	1	0	0	0	0	0	0
x	392	XGX32	2	R919	0	1	0	1	0	0	0	0	0	0
x	393	XGX32	1	R919	0	0	1	0	0	0	0	0	1	0
x	394	XGX32	1	R919	1	0	0	0	0	0	0	0	1	0
x	395	XGX32	1	R919	1	0	0	1	0	0	0	0	0	0
x	396	XGX32	1	R919	0	1	0	1	0	0	0	0	0	0
x	397	XGX32	1	R919	1	0	0	1	0	0	0	0	0	0
x	398	XGX32	1	R919	0	0	1	0	0	0	0	0	1	0
x	399	XGX32	1	R919	0	0	1	1	0	0	0	0	0	0
x	400	XGX32	1	R919	0	0	1	1	0	0	0	0	0	0
x	401	XGX32	1	R919	0	1	0	1	0	0	0	0	0	0
x	402	XGX32	1	R919	0	0	1	0	0	0	1	0	0	0
x	403	XGX32	1	R919	0	1	0	0	0	3	0	0	0	0
x	404	XGX32	1	R919	0	0	1	0	0	0	1	0	0	0
x	405	XGX32	1	R919	1	0	0	1	0	0	0	0	0	0
x	406	XGX32	1	R919	0	1	0	1	0	0	0	0	0	0
x	407	XGX32	1	R919	0	1	0	1	0	0	0	0	0	0
x	408	XGX32	1	R919	1	0	0	1	0	0	0	0	0	0
x	409	XGX32	1	R919	1	0	0	0	0	3	0	0	0	0
x	410	XGX32	1	C349A	0	0	1	0	0	2	0	0	0	0
x	411	XGX32	1	R919	1	0	0	1	0	0	0	0	0	0
x	412	XGX32	1	R919	0	1	0	1	0	0	0	0	0	0
x	413	XGX32	1	R919	0	1	0	0	0	2	0	0	0	0
x	414	XGX32	1	C349A	0	1	0	1	0	0	0	0	0	0
x	415	XGX32	1	R919	1	0	0	0	0	1	0	0	0	0
x	416	XGX32	1	C349C	0	0	1	1	0	0	0	0	0	0
x	417	XGX32	1	C349C	0	1	0	0	0	3	0	0	0	0
x	418	XGX32	1	C349C	0	1	0	1	0	0	0	0	0	0
x	419	XGX32	1	R919	0	0	1	1	0	0	0	0	0	0
x	420	XGX32	1	R919	0	0	1	1	0	0	0	0	0	0
x	421	XGX32	1	R919	0	1	0	1	0	0	0	0	0	0
x	422	XGX32	1	R919	1	1	0	1	0	0	0	0	0	0
x	423	XGX32	1	C349C	0	0	1	1	0	0	0	0	0	0
x	424	XGX32	1	R919	0	0	1	0	0	0	0	0	1	0
x	425	XGX32	1	R919	0	0	1	0	1	0	0	0	0	0
x	426	XGX32	1	R919	0	0	1	0	0	3	0	0	0	0
x	427	XGX32	1	R919	1	0	0	1	0	0	0	0	0	0
x	428	XGX32	1	R919	0	1	0	1	0	0	0	0	0	0
x	429	XGX32	1	R919	1	0	0	1	0	0	0	0	0	0
x	430	XGX32	1	R919	0	1	0	1	0	0	0	0	0	0
x	431	XGX32	1	R919	0	0	1	0	0	3	0	0	0	0
x	432	XGX32	1	R919	0	1	0	1	0	0	0	0	0	0
x	433	XGX32	1	R919	0	1	0	0	0	2	0	0	0	0
x	434	XGX32	2	C349C	0	1	0	1	0	0	0	0	0	0
x	435	XGX32	1	R919	0	0	1	0	0	2	0	0	0	0
x	436	XGX32	1	R919	0	1	0	1	0	0	0	0	0	0
x	437	XGX32	1	R919	0	1	0	1	0	0	0	0	0	0
x	438	XGX32	1	R919	0	1	0	1	0	0	0	0	0	0
x	439	XGX32	1	R919	1	0	0	1	0	0	0	0	0	0
x	440	XGX32	1	R919	0	1	0	1	0	0	0	0	0	0
x	441	XGX32	1	R919	1	0	0	1	0	0	0	0	0	0
x	442	XGX32	1	R919	0	1	0	1	0	0	0	0	0	0
x	443	XGX32	1	R919	1	0	0	1	0	0	0	0	0	0
x	444	XGX32	1	R919	0	0	1	1	0	0	0	0	0	0
x	445	XGX32	1	R919	0	1	0	1	0	0	0	0	0	0
x	446	XGX32	1	R919	0	1	0	1	0	0	0	0	0	0
x	447	XGX32	1	C349C	0	1	0	1	0	0	0	0	0	0
x	448	XGX32	1	R919	1	0	0	1	0	0	0	0	0	0
x	449	XGX32	1	R919	0	1	0	1	0	0	0	0	0	0
x	450	XGX32	1	R919	0	1	0	1	0	0	0	0	0	0
x	451	XGX32	1	R919	1	0	0	0	0	1	0	0	0	0
x	452	XGX32	1	R919	1	0	0	1	0	0	0	0	0	0
x	453	XGX32	1	R919	1	0	0	1	0	0	0	0	0	0
x	454	XGX32	1	R919	0	0	1	1	0	0	0	0	0	0
x	455	XGX32	1	R919	1	0	0	1	0	0	0	0	0	0
x	456	XGX32	1	R919	0	0	1	1	0	0	0	0	0	0
x	457	XGX32	1	R919	0	0	1	0	0	0	1	0	0	0
x	458	XGX32	2	R919	0	0	1	1	0	0	0	0	0	0
x	459	XGX32	2	C349C	0	1	0	1	0	0	0	0	0	0
x	460	XGX32	1	R919	0	1	0	1	0	0	0	0	0	0
x	461	XGX32	1	R919	0	0	1	0	0	3	0	0	0	0
x	462	XGX32	2	R919	0	1	0	1	0	0	0	0	0	0
x	463	XGX32	1	R919	0	1	0	1	0	0	0	0	0	0
x	464	XGX32	1	R919	0	1	0	1	0	0	0	0	0	0
x	465	XGX32	1	R919	1	0	0	1	0	0	0	0	0	0
x	466	XGX32	1	R919	0	1	0	1	0	0	0	0	0	0
x	467	XGX32	2	C349A	0	0	1	0	0	2	0	0	0	0
x	468	XGX32	2	C349A	0	0	1	1	0	0	0	0	0	0
x	469	XGX32	2	R919	0	1	0	1	0	0	0	0	0	0
x	470	XGX32	1	R919	1	1	0	1	0	0	0	0	0	0
x	471	XGX32	1	R919	0	0	1	0	0	3	0	0	0	0
x	472	XGX32	1	R919	0	0	1	0	1	0	0	0	0	0
x	473	XGX32	1	R919	1	0	0	1	0	0	0	0	0	0
x	474	XGX32	2	R919	0	0	1	1	0	0	0	0	0	0
x	475	XGX32	1	R919	1	0	0	1	0	0	0	0	0	0
x	476	XGX32	1	R919	0	0	1	1	0	0	0	0	0	0
x	477	XGX32	1	R919	1	0	0	0	0	2	0	0	0	0
x	478	XGX32	1	R919	0	1	0	1	0	0	0	0	0	0
x	479	XGX32	1	R919	1	0	0	1	0	0	0	0	0	0
x	480	XGX32	1	R919	0	0	1	1	0	0	0	0	0	0
x	481	XGX32	1	R919	0	0	1	0	0	0	0	0	1	0
x	482	XGX32	1	R919	1	0	0	0	0	0	0	colorectal ca	0	0
x	483	XGX32	1	R919	0	0	1	0	0	3	0	0	0	0
x	484	XGX32	1	R919	1	0	0	1	0	0	0	0	0	0
x	485	XGX32	1	R919	1	0	0	1	0	0	0	0	0	0
x	486	XGX32	1	R919	0	0	1	0	0	3	0	0	0	0
x	487	XGX32	1	R919	1	0	0	1	0	0	0	0	0	0
x	488	XGX32	1	R919	0	1	0	1	0	0	0	0	0	0
x	489	XGX32	1	R919	0	1	0	1	0	0	0	0	0	0
x	490	XGX32	1	R919	1	0	0	1	0	0	0	0	0	0
x	491	XGX32	1	C349A	0	1	0	0	0	2	0	0	0	0
x	492	XGX32	1	R919	0	1	0	1	0	0	0	0	0	0
x	493	XGX32	1	R919	0	0	1	1	0	0	0	0	0	0
x	494	XGX32	1	R919	1	0	0	1	0	0	0	0	0	0
x	495	XGX32	1	R919	0	0	1	0	0	0	1	0	0	0
x	496	XGX32	1	R919	0	0	1	0	0	2	0	0	0	0
x	497	XGX32	1	C349C	0	0	1	0	0	3	0	0	0	0
x	498	XGX32	1	R919	0	0	1	0	0	0	0	0	1	0
x	499	XGX32	1	R919	1	0	0	0	0	3	0	0	0	0
x	500	XGX32	1	R919	0	1	0	1	0	0	0	0	0	0
x	501	XGX32	1	R919	0	1	0	1	0	0	0	0	0	0
x	502	XGX32	1	R919	0	0	1	0	0	0	0	0	1	0
			1 -experienced operator							1 - NSCLC NOS
			2 -operator in training							2- NSCLS SqCC
										3- NSCLC ADC
										4- Adenosqamous
